# Supplementary material for: Testosterone Coordinates Gene Expression Across Different Tissues to Produce Carotenoid-Based Red Ornamentation
Source: Mol Biol Evol. 2023 Mar 13;40(4):msad056. doi: 10.1093/molbev/msad056 (PMC10072822; doi:10.1093/molbev/msad056)
Supplement: msad056_Supplementary_Data [file msad056_supplementary_data.zip]

Archive with 2 entries (2 files):
- supplementary_figures_final.pdf
- supplemental_tables_v2.xlsx
