# Supplementary material for: Testosterone Coordinates Gene Expression Across Different Tissues to Produce Carotenoid-Based Red Ornamentation
Source: Mol Biol Evol. 2023 Mar 13;40(4):msad056. doi: 10.1093/molbev/msad056 (PMC10072822; doi:10.1093/molbev/msad056)
Supplement: msad056_Supplementary_Data [file msad056_supplementary_data.zip › supplemental_tables_v2.xlsx]

## Sheet: Table S1 - assembly metrics
Table S1. De novo assembly metrics for Malurus melanocephalus genome.
Metric	Value
Estimated genome size	1.03 Gb
%GC content	41.6
Total depth of coverage	71x
Total contig length (bp)	987417462
Total scaffold length (bp, gapped)	1019611498
Number of contigs	56465
Contig N50	47.5 kb
Number of scaffolds	10635
Scaffold N50 (with gaps)	1.6 Mb
Total BUSCOs	2860/2882 (99.2%)
Complete BUSCOs	2806/2882 (97.4%)

## Sheet: Table S2 - liver_UN_OR
Table S2. Differentially expressed genes between control unornamented males (UN) and ornamented males (OR) for liver. Log2FoldChange values are provided along with the standard error of the log2FoldChange estimates (lfcSE) and Benjamini-Hochberg adjusted p-values (padj).
RBFW ref name	baseMean	log2FoldChange	lfcSE	stat	pvalue	padj	Gene Name
RBFW000001	0						unknown
RBFW000002	14.1215	3.35619	1.23304	2.72189	0.00649107	0.285011	FOXG1
RBFW000003	0						unknown
RBFW000004	0						unknown
RBFW000005	103.912	0.35934	0.525547	0.683745	0.494136	0.976331	PRKD1
RBFW000006	2.71074	2.8875	2.10563	1.37133	0.170274		unknown
RBFW000007	1135.55	-0.700299	0.259845	-2.69507	0.00703743	0.300497	G2E3
RBFW000008	138.858	4.83023	1.60934	3.00137			COCH
RBFW000009	2225.92	0.040563	0.229837	0.176486	0.859912	0.991741	Strn3
RBFW000010	118.477	0.41665	0.394521	1.05609	0.290926	0.942424	AP4S1
RBFW000011	8705.31	0.253619	0.252443	1.00466	0.315061	0.947327	HECTD1
RBFW000012	1117.99	0.700233	0.423202	1.65461	0.0980041	0.772927	HEATR5A
RBFW000013	13.0554	1.3967	0.89508	1.56042	0.11866	0.7948	unknown
RBFW000014	317.978	-0.081201	0.493095	-0.164676	0.869199	0.991741	DTD2
RBFW000015	923.471	0.0981432	0.415912	0.235971	0.813455	0.987835	NUBPL
RBFW000016	1588.6	0.00258635	0.302044	0.00856282	0.993168	0.998823	ARHGAP5
RBFW000017	8.72634	-0.22585	1.1052	-0.204353	0.838078	0.990517	AKAP6
RBFW000018	0						unknown
RBFW000019	0.145088	0.819138	4.08047	0.200746	0.840897		Npas3
RBFW000020	0						Npas1
RBFW000021	1.28678	1.46836	2.73124	0.537617	0.590841		NPAS3
RBFW000022	2551.88	-0.119781	0.346423	-0.345767	0.729518	0.987835	unknown
RBFW000023	2976.36	0.0117835	0.372907	0.031599	0.974792	0.996051	Egln3
RBFW000024	602.633	0.142058	0.3301	0.430348	0.666943	0.987835	SPTSSA
RBFW000025	352.961	-0.321823	0.289569	-1.11139	0.266401	0.935594	EAPP
RBFW000026	748.466	0.299165	0.290038	1.03147	0.302321	0.94418	SNX6
RBFW000027	2255.88	0.128435	0.292954	0.438414	0.661086	0.987835	CFL2
RBFW000028	1224.47	-0.311924	0.238824	-1.30608	0.191525	0.889544	BAZ1A
RBFW000029	223.957	0.0593247	0.395894	0.14985	0.880883	0.991741	unknown
RBFW000030	3061.2	-0.510941	0.305635	-1.67174	0.0945764	0.771059	SRP54
RBFW000031	958.388	-0.412604	0.283741	-1.45416	0.145903	0.834603	FAM177A1
RBFW000032	632.824	-0.57652	0.331457	-1.73935	0.0819731	0.747946	PPP2R3C
RBFW000033	893.304	-0.335231	0.357129	-0.938684	0.347893	0.955316	MRPP3
RBFW000034	1993.66	0.0250236	0.274963	0.0910071	0.927487	0.992223	Psma6
RBFW000035	1191.35	0.373059	0.405494	0.920011	0.357567	0.957661	NFKBIA
RBFW000036	0.189527	-1.10442	4.08047	-0.270659	0.786653		unknown
RBFW000037	0						Insm2
RBFW000038	0.145088	0.819138	4.08047	0.200746	0.840897		unknown
RBFW000039	213.64	0.182185	0.500151	0.36426	0.715664	0.987835	RALGAPA1
RBFW000039	213.64	0.182185	0.500151	0.36426	0.715664	0.987835	Ralgapa1
RBFW000040	946.723	0.334264	0.26283	1.27179	0.203449	0.898233	BRMS1L
RBFW000041	4.68109	4.60396	2.8111	1.63778	0.101469		unknown
RBFW000042	466.852	-0.111142	0.318106	-0.349386	0.7268	0.987835	MBIP
RBFW000043	0						TITF1
RBFW000044	0						PAX9
RBFW000045	603.045	0.30155	0.482349	0.625171	0.531859	0.98364	SLC25A21
RBFW000046	62.5851	1.11685	0.763599	1.46261	0.143573	0.831337	unknown
RBFW000047	81.0169	0.290569	0.51639	0.562692	0.573645	0.98364	MIPOL1
RBFW000048	2713.22	0.149374	0.337783	0.442218	0.658332	0.987835	FOXA1
RBFW000049	5.70156	-0.263575	1.10328	-0.238901	0.811183		unknown
RBFW000050	2.06705	1.07268	2.35378	0.455728	0.648585		unknown
RBFW000051	1.52543	-1.33415	2.47997	-0.53797	0.590598		Sstr1
RBFW000052	4.69344	-0.661566	1.25693	-0.526335	0.598655		CLEC14A
RBFW000053	0						unknown
RBFW000054	5630.41	-0.284448	0.255548	-1.11309	0.265668	0.935594	Sec23a
RBFW000055	347.252	-0.260374	0.290006	-0.897821	0.369281	0.96217	Gemin2
RBFW000056	739.821	-0.00115593	0.254543	-0.0045412	0.996377	0.998874	Trappc6b
RBFW000056	739.821	-0.00115593	0.254543	-0.0045412	0.996377	0.998874	TRAPPC6B
RBFW000057	1591.73	-0.726851	0.336161	-2.16221	0.0306022	0.550548	PNN
RBFW000058	5116.5	0.0141199	0.397057	0.0355613	0.971632	0.996051	MIA2
RBFW000059	731.311	0.0594074	0.418777	0.141859	0.887191	0.991741	FBXO33
RBFW000060	687.386	-0.359752	0.319063	-1.12753	0.25952	0.932792	ZNF410
RBFW000061	4.73498	0.855258	1.37908	0.620165	0.535149		FAM161B
RBFW000062	831.64	0.332824	0.278957	1.1931	0.23283	0.915137	coq6
RBFW000063	25446.9	0.421104	0.391098	1.07672	0.281604	0.939509	ENTPD5
RBFW000064	696.189	0.278072	0.264336	1.05197	0.292815	0.943904	LIN52
RBFW000065	32002.8	0.0694166	0.274532	0.252854	0.800381	0.987835	Aldh6a1
RBFW000066	6.73827	0.159593	1.37734	0.11587	0.907756	0.992182	unknown
RBFW000067	1.0626	1.21555	3.30608	0.367671	0.713119		VSX2
RBFW000068	181.602	0.0385507	0.443976	0.0868308	0.930806	0.992223	ACSS1
RBFW000069	1730.68	-0.792293	0.438696	-1.80602	0.0709152	0.715696	Abcd4
RBFW000070	1.03524	-2.40776	2.8066	-0.857894	0.390951		VRTN
RBFW000071	43.9473	-0.801155	0.910592	-0.879818	0.378958	0.96463	SYNDIG1L
RBFW000072	0						unknown
RBFW000073	509.569	-0.189741	0.372795	-0.50897	0.610773	0.985048	Isca2
RBFW000074	5511.54	-0.34809	0.250066	-1.39199	0.163925	0.860403	NPC2
RBFW000075	188.945	0.602031	0.452901	1.32928	0.183756	0.882457	LTBP2
RBFW000076	915.464	-0.0946066	0.266566	-0.354909	0.722658	0.987835	Arel1
RBFW000076	915.464	-0.0946066	0.266566	-0.354909	0.722658	0.987835	AREL1
RBFW000077	787.128	-0.441344	0.324403	-1.36048	0.173678	0.868913	FCF1
RBFW000078	1069.87	0.0625799	0.246521	0.253852	0.79961	0.987835	YLPM1
RBFW000079	2.48895	2.77103	2.55175	1.08593	0.277508		Prox1
RBFW000080	7423.71	0.250278	0.253209	0.988421	0.322946	0.949171	DLST
RBFW000081	7.06356	-0.784096	1.08163	-0.724918	0.468502	0.975937	RPS6KL1
RBFW000082	0						unknown
RBFW000083	3.42147	-0.678356	2.03148	-0.333923	0.738438		unknown
RBFW000084	0.145088	0.819138	4.08047	0.200746	0.840897		unknown
RBFW000085	0.813463	0.435661	3.029	0.14383	0.885635		PGF
RBFW000086	812.483	-0.194928	0.240283	-0.811242	0.417227	0.970337	EIF2B2
RBFW000087	381.064	-0.695032	0.285679	-2.43291	0.0149779	0.410899	MLH3
RBFW000088	233.405	-0.563498	0.378546	-1.48859	0.136596	0.821373	ACYP1
RBFW000089	3.62891	-0.544969	1.67631	-0.325101	0.745105		ZC2HC1C
RBFW000090	67.8047	-0.291073	0.418668	-0.695237	0.486907	0.97596	unknown
RBFW000091	578.874	0.0185728	0.300765	0.0617519	0.95076	0.993719	NEK9
RBFW000092	8732.04	-0.33031	0.264263	-1.24993	0.211325	0.902053	Tmed10
RBFW000093	1758.52	1.40582	1.30673	1.07583	0.282002	0.939509	FOS
RBFW000094	23.1644	0.971465	0.814502	1.19271	0.232983	0.915137	JDP2
RBFW000095	2.42366	1.07158	2.56759	0.41735	0.676422		unknown
RBFW000096	18.9	1.49575	1.33884	1.1172	0.263909	0.934926	BATF
RBFW000097	13.0527	0.732768	0.756616	0.96848	0.332805	0.953403	FLVCR2
RBFW000098	5.40512	0.768207	1.51189	0.50811	0.611376		unknown
RBFW000099	959.166	-1.47207	0.293259	-5.0197	5.17517e-07	0.000456209	ERG28
RBFW000100	456.745	-0.0484462	0.384853	-0.125882	0.899825	0.991761	TTLL5
RBFW000101	1.51682	0.954854	2.49537	0.38265	0.701979		unknown
RBFW000102	1.04701	-2.32358	3.23853	-0.717482	0.473077		unknown
RBFW000103	160.498	0.553369	0.610289	0.906734	0.364548	0.961051	TGFB3
RBFW000104	149.04	-0.0531126	0.370218	-0.143463	0.885924	0.991741	IFT43
RBFW000105	166.084	-0.190912	0.327841	-0.58233	0.560344	0.98364	GPATCH2L
RBFW000106	82.3018	0.0617051	0.448675	0.137527	0.890614	0.991741	unknown
RBFW000107	0.202035	0.819138	4.08047	0.200746	0.840897		ESRRB
RBFW000108	0.646539	0.0645371	3.84405	0.0167888	0.986605		unknown
RBFW000109	515.479	0.47284	0.286061	1.65294	0.0983436	0.772927	Vash1
RBFW000110	767.947	0.739343	0.316232	2.33798	0.0193884	0.456095	ANGEL1
RBFW000111	552.132	-0.272978	0.342779	-0.796368	0.425818	0.970337	Irf2bpl
RBFW000112	332.798	-0.64684	0.475079	-1.36154	0.173342	0.868913	CIPC
RBFW000113	0						Zdhhc22
RBFW000114	0						unknown
RBFW000115	4.89995	1.39732	1.25122	1.11677	0.264094		TMEM63C
RBFW000116	0.155702	-1.10442	4.08047	-0.270659	0.786653		unknown
RBFW000117	0.779436	-0.734005	3.59012	-0.204452	0.838001		NGB
RBFW000118	424.386	-0.165581	0.420874	-0.393423	0.694007	0.987835	POMT2
RBFW000119	12544.1	0.180831	0.240798	0.750965	0.452674	0.975937	Gstz1
RBFW000120	0.577155	1.12143	4.00993	0.279664	0.779735		unknown
RBFW000121	36.0591	-0.126885	0.974466	-0.130209	0.896401	0.991741	RABEPK
RBFW000122	52.3591	1.90062	0.653223	2.9096	0.00361887	0.223354	unknown
RBFW000123	169.17	-0.31915	0.471056	-0.67752	0.498076	0.976331	TMED8
RBFW000124	0.524661	0.827016	4.03283	0.205071	0.837517		SAMD15
RBFW000125	0.512154	-1.14823	4.0286	-0.28502	0.775629		unknown
RBFW000126	369.341	-0.286761	0.312738	-0.916935	0.359177	0.959086	VIPAS39
RBFW000127	1990.99	-0.123233	0.233335	-0.528137	0.597404	0.98373	AHSA1
RBFW000127	1990.99	-0.123233	0.233335	-0.528137	0.597404	0.98373	Ahsa1
RBFW000128	12.7373	2.57883	1.40319	1.83783	0.066087	0.708159	unknown
RBFW000129	77.8035	1.5966	1.24891	1.2784	0.201109	0.896155	ISM2
RBFW000130	398.831	-0.130957	0.276057	-0.474383	0.635227	0.987835	SPTLC2
RBFW000130	398.831	-0.130957	0.276057	-0.474383	0.635227	0.987835	Sptlc2
RBFW000131	466.561	-0.178495	0.307353	-0.580748	0.56141	0.98364	ALKBH1
RBFW000132	1289.38	-0.29361	0.255864	-1.14752	0.251165	0.927614	SLIRP
RBFW000133	1637.52	-0.142963	0.212519	-0.672706	0.501134	0.976819	SNW1
RBFW000134	388.996	-0.617851	0.351982	-1.75535	0.0791996	0.740398	ADCK1
RBFW000135	0						unknown
RBFW000136	0						NRX3A
RBFW000137	0.189527	-1.10442	4.08047	-0.270659	0.786653		NRX3A
RBFW000138	0						unknown
RBFW000139	0						NRX3A
RBFW000140	0						NRXN3
RBFW000141	0						NRXN3
RBFW000142	1.07256	3.48501	3.87085	0.900323	0.367948		NRX3A
RBFW000143	59.089	0.458329	1.062	0.431572	0.666052	0.987835	DIO2
RBFW000144	126.104	0.617169	1.06678	0.578533	0.562904	0.98364	DIO2
RBFW000145	2.81606	-1.40794	1.87143	-0.752333	0.451851		CEP128
RBFW000146	14.0399	-0.306872	0.821726	-0.373448	0.708815	0.987835	CEP128
RBFW000147	0						TSHR
RBFW000148	3063.45	0.122338	0.225225	0.543184	0.587003	0.98364	GTF2A1
RBFW000149	555.344	0.890273	0.549116	1.62128	0.104957	0.784212	Ston2
RBFW000150	6343.34	-0.211037	0.219635	-0.96085	0.336628	0.953403	Sel1l
RBFW000150	6343.34	-0.211037	0.219635	-0.96085	0.336628	0.953403	SEL1L
RBFW000151	0.756516	0.286505	3.07458	0.0931852	0.925756		unknown
RBFW000152	12.187	-0.430655	0.968468	-0.444676	0.656554	0.987835	FLRT2
RBFW000153	370.811	0.788273	0.374156	2.1068	0.0351349	0.5808	galc
RBFW000154	25.1073	0.86799	1.02538	0.846508	0.397269	0.968874	GPR65
RBFW000155	0						Kcnk10
RBFW000156	9.73153	0.360871	1.02492	0.352098	0.724765	0.987835	Spata7
RBFW000157	667.16	0.539905	0.305838	1.76533	0.0775086	0.73522	Ptpn21
RBFW000158	2.62331	0.125061	2.16421	0.057786	0.953919		unknown
RBFW000159	612.192	0.117598	0.229368	0.512705	0.608158	0.985048	ZC3H14
RBFW000160	0.711425	-3.03169	3.97157	-0.763348	0.445256		unknown
RBFW000161	0						unknown
RBFW000162	1.59719	4.06485	3.93321	1.03347	0.301384		EML5
RBFW000163	272.961	0.679486	0.440293	1.54326	0.122768	0.801792	Ttc8
RBFW000164	12036.4	0.52813	0.278026	1.89957	0.0574892	0.675102	FOXN3
RBFW000165	202.361	-0.495	0.675851	-0.73241	0.463918	0.975937	unknown
RBFW000166	0						ASB11
RBFW000167	2029.34	0.106581	0.384148	0.277446	0.781437	0.987835	ASB9
RBFW000168	0.278187	1.58324	4.0488	0.391038	0.695769		unknown
RBFW000169	0						unknown
RBFW000170	2740.21	0.0706945	0.373268	0.189393	0.849785	0.991741	MOSPD2
RBFW000171	5.05014	0.511391	1.13717	0.449704	0.652924		FANCB
RBFW000172	0						GLRA2
RBFW000173	101.975	-0.191745	0.403757	-0.474902	0.634857	0.987835	GEMIN8
RBFW000174	52.6856	-0.590903	0.506501	-1.16664	0.243356	0.921392	unknown
RBFW000175	3.06793	-1.4299	1.83758	-0.778142	0.436485		Gpm6b
RBFW000175	3.06793	-1.4299	1.83758	-0.778142	0.436485		GPM6B
RBFW000176	469.138	-0.463124	0.420433	-1.10154	0.270661	0.936046	OFD1
RBFW000177	164.952	-0.0134964	0.362538	-0.0372274	0.970304	0.996051	Trappc2
RBFW000178	900.098	0.0887555	0.230851	0.384472	0.700629	0.987835	RAB9A
RBFW000179	105.044	-0.75877	0.554887	-1.36743	0.17149	0.866777	TCEANC
RBFW000180	0						EGFL6
RBFW000181	0						unknown
RBFW000182	1104.91	0.567459	0.498927	1.13736	0.255388	0.929535	Tmsb4x
RBFW000183	1.42575	-0.0107592	2.52233	-0.00426558	0.996597		unknown
RBFW000184	123.04	0.980389	0.593178	1.65277	0.0983768	0.772927	TLR7
RBFW000185	143027	0.467561	0.270951	1.72563	0.084414	0.751734	Prps2
RBFW000185	143027	0.467561	0.270951	1.72563	0.084414	0.751734	PRPS2
RBFW000186	7.33933	-0.49697	1.788	-0.277947	0.781053	0.987835	FRMPD4
RBFW000187	613.559	-0.0874088	0.281731	-0.310256	0.756366	0.987835	MSL3
RBFW000188	316.057	-0.155599	0.375789	-0.414061	0.67883	0.987835	unknown
RBFW000189	0.379054	-2.11001	4.02861	-0.523758	0.600447		Arhgap6
RBFW000190	23.8816	0.334104	0.822752	0.406081	0.684683	0.987835	Arhgap6
RBFW000191	0.1331	0.819138	4.08047	0.200746	0.840897		unknown
RBFW000192	4.16218	-0.108226	1.36816	-0.0791034	0.93695		MID1
RBFW000193	527.014	0.427673	0.587922	0.727431	0.466962	0.975937	CLCN4
RBFW000193	527.014	0.427673	0.587922	0.727431	0.466962	0.975937	Clcn4
RBFW000194	1297.15	0.566465	0.273287	2.07279	0.0381921	0.600005	WWC3
RBFW000195	0						CLDN34
RBFW000196	874.294	-0.0458104	0.337787	-0.135619	0.892122	0.991741	SHROOM2
RBFW000197	1.58419	0.856361	3.56263	0.240373	0.810041		GPR143
RBFW000198	460.769	-0.154519	0.374983	-0.412069	0.680289	0.987835	Tbl1x
RBFW000199	17.2081	-0.405875	0.708264	-0.573057	0.566606	0.98364	unknown
RBFW000200	136.721	-1.18392	0.789093	-1.50036	0.133521	0.816775	ANOS1
RBFW000201	20.264	-1.79803	0.752097	-2.39069	0.0168167	0.437302	unknown
RBFW000202	220.475	-0.0150953	0.304973	-0.0494972	0.960523	0.99488	PNPLA4
RBFW000203	382.673	0.318774	0.358972	0.888019	0.374531	0.964261	STS
RBFW000204	711.238	-0.471094	0.272572	-1.72833	0.0839287	0.751734	PUDP
RBFW000205	11.6471	1.16512	1.28209	0.90877	0.363472	0.961046	NLGN4X
RBFW000206	8.39763	0.979738	0.966615	1.01358	0.310785	0.945429	PRKX
RBFW000207	24.5029	1.16023	1.03649	1.11938	0.262976	0.934263	MXRA5
RBFW000208	0						unknown
RBFW000209	0						MYO16
RBFW000210	0						MYO16
RBFW000211	679.906	-0.16372	0.315435	-0.519031	0.603739	0.984668	IRS2
RBFW000212	1171.36	0.0967814	0.391847	0.246988	0.804918	0.987835	COL4A1
RBFW000212	1171.36	0.0967814	0.391847	0.246988	0.804918	0.987835	Col4a1
RBFW000213	423.784	0.456733	0.40443	1.12932	0.258761	0.932225	Col4a2
RBFW000214	3406.3	-0.520426	0.371491	-1.40091	0.161241	0.859131	RAB20
RBFW000215	3287.25	0.121142	0.276677	0.437846	0.661498	0.987835	NAXD
RBFW000216	10.9775	0.329191	0.928274	0.354627	0.722869	0.987835	unknown
RBFW000217	905.156	0.277257	0.265021	1.04617	0.295482	0.94418	cars2
RBFW000217	905.156	0.277257	0.265021	1.04617	0.295482	0.94418	CARS2
RBFW000218	288.342	-0.129124	0.477323	-0.270517	0.786763	0.987835	Ing1
RBFW000219	282.569	0.0573683	0.335273	0.171109	0.864138	0.991741	ANKRD10
RBFW000220	2272.39	-0.0531119	0.275923	-0.192489	0.84736	0.991741	ARHGEF7
RBFW000221	0.759782	0.146533	3.96768	0.0369316	0.97054		SOX1
RBFW000222	336.337	0.0292727	0.284512	0.102887	0.918052	0.992223	TUBGCP3
RBFW000223	44.2871	0.26143	0.515946	0.5067	0.612365	0.985048	Tubgcp3
RBFW000224	0						unknown
RBFW000225	190.606	0.694149	0.380036	1.82653	0.0677701	0.711644	ATP11A
RBFW000226	20.9764	-0.562473	0.646111	-0.870552	0.383999	0.967296	unknown
RBFW000227	863.74	-0.759627	0.444719	-1.7081	0.0876169	0.757599	MCF2L
RBFW000228	4119.23	0.227047	0.307377	0.738661	0.460113	0.975937	F7
RBFW000229	13583.4	-0.300067	0.36895	-0.813301	0.416046	0.970337	F10
RBFW000230	543.963	-0.24148	0.246883	-0.978115	0.328018	0.95183	PCID2
RBFW000231	1717.03	0.692812	0.374206	1.85142	0.0641096	0.700367	CUL4A
RBFW000232	16996.3	-0.0455597	0.275507	-0.165367	0.868655	0.991741	LAMP1
RBFW000233	210.856	-0.502891	0.54357	-0.925164	0.35488	0.957661	ADPRHL1
RBFW000234	417.168	0.0656788	0.391704	0.167675	0.866839	0.991741	Dcun1d2
RBFW000235	374.855	0.186082	0.263766	0.70548	0.480511	0.975937	Tmco3
RBFW000236	298.227	0.0293271	0.310742	0.0943776	0.924809	0.992223	Tfdp1
RBFW000236	298.227	0.0293271	0.310742	0.0943776	0.924809	0.992223	TFDP1
RBFW000237	0						ATP4B
RBFW000238	0.202035	0.819138	4.08047	0.200746	0.840897		TMEM255B
RBFW000239	52.0808	0.833424	0.6841	1.21828	0.223118	0.910075	Gas6
RBFW000240	158.323	0.620103	0.446636	1.38838	0.16502	0.86042	RASA3
RBFW000241	0						unknown
RBFW000242	0						unknown
RBFW000243	0						unknown
RBFW000244	262.827	-0.377026	0.344413	-1.09469	0.273651	0.937398	CDC16
RBFW000245	1.76853	0.863232	2.43922	0.353897	0.723416		UPF3A
RBFW000246	359.979	-0.131393	0.378247	-0.347373	0.728311	0.987835	Champ1
RBFW000247	364.561	-0.355627	0.450941	-0.788634	0.430326	0.970469	Sowahc
RBFW000248	133.247	-0.300984	0.564228	-0.533444	0.593726	0.98364	2022-09-10
RBFW000249	4.83007	1.81909	1.4041	1.29555	0.19513		SH3RF3
RBFW000250	0						EDAR
RBFW000251	0						unknown
RBFW000252	3.83805	0.679635	1.67231	0.406405	0.684445		CCDC138
RBFW000253	5753.58	0.0766752	0.245136	0.312786	0.754443	0.987835	Ranbp2
RBFW000254	321.525	0.268579	0.382519	0.702132	0.482597	0.975937	LIMS1
RBFW000255	0.155702	-1.10442	4.08047	-0.270659	0.786653		unknown
RBFW000256	1245.6	0.392264	0.272611	1.43892	0.150175	0.840681	GCC2
RBFW000257	4784.69	0.901453	0.309025	2.91708	0.00353322	0.222475	Sult1c1
RBFW000258	2.56243	-0.65391	2.62523	-0.249087	0.803294		Slc5a7
RBFW000259	0						unknown
RBFW000260	2435.96	0.0835639	0.264231	0.316253	0.751811	0.987835	API5
RBFW000261	1783.02	-0.386197	0.322935	-1.1959	0.231737	0.915137	Ttc17
RBFW000262	55.9571	-0.878478	1.07923	-0.813987	0.415653	0.970337	unknown
RBFW000263	4765.69	0.23096	0.237575	0.972154	0.330974	0.9527	HSD17B12
RBFW000264	195.376	0.677677	0.374915	1.80755	0.0706767	0.715696	ALKBH3
RBFW000265	334.722	0.425119	0.374675	1.13464	0.256528	0.930943	C11orf96
RBFW000266	90.2912	-0.149772	0.535238	-0.279823	0.779613	0.987835	ACCS
RBFW000267	3612.36	0.113055	0.299411	0.377592	0.705734	0.987835	EXT2
RBFW000268	0.34523	-1.99075	4.03893	-0.492892	0.622089		ALX4
RBFW000269	145.018	0.930837	0.800046	1.16348	0.244635	0.921635	unknown
RBFW000270	1849.32	0.212102	0.311514	0.680874	0.495951	0.976331	Cd82
RBFW000271	410.287	-0.0734098	0.351083	-0.209095	0.834374	0.989762	TSPAN18
RBFW000272	121.597	0.235584	0.337955	0.697086	0.485749	0.97596	Trp53i11
RBFW000273	344.471	0.518483	0.356346	1.455	0.145669	0.833846	PRDM11
RBFW000274	70.8068	0.776399	0.681928	1.13854	0.254897	0.929236	unknown
RBFW000275	9.32627	0.825891	1.01068	0.817167	0.413833	0.970337	unknown
RBFW000276	8.62279	0.171316	1.98671	0.0862311	0.931283	0.992223	SYT13
RBFW000277	0.379891	-0.142635	4.08047	-0.0349555	0.972115		ASTL
RBFW000278	0.435263	2.19515	4.00235	0.548465	0.583372		ASTL
RBFW000279	54.2972	0.275334	0.61073	0.450828	0.652114	0.987835	FUT8
RBFW000280	4.12974	0.60812	1.61036	0.377629	0.705706		C1qtnf4
RBFW000281	22.8727	0.246591	0.688432	0.358192	0.7202	0.987835	FAM180B
RBFW000282	7936.96	0.0143302	0.23635	0.0606312	0.951653	0.993732	NDUFS3
RBFW000283	453.184	-0.225523	0.284318	-0.793205	0.427658	0.970469	Kbtbd4
RBFW000284	490.01	-0.111396	0.276722	-0.402556	0.687275	0.987835	Ptpmt1
RBFW000285	276.126	0.200164	0.332536	0.601931	0.54722	0.98364	CELF1
RBFW000286	4.78368	0.746005	1.62128	0.460134	0.64542		RAPSN
RBFW000287	2706.84	-0.00102007	0.243615	-0.0041872	0.996659	0.998874	Psmc3
RBFW000288	2.9172	0.724284	1.71749	0.421711	0.673236		unknown
RBFW000289	8.71493	1.37978	1.20505	1.145	0.25221	0.927614	tmem178b
RBFW000290	720.401	-0.732373	0.338331	-2.16467	0.0304133	0.548643	SLC39A13
RBFW000291	432.968	0.743632	0.527023	1.411	0.158243	0.854459	SPI1
RBFW000292	4.69858	-0.878402	1.44716	-0.606982	0.543863		MYBPC3
RBFW000293	456.955	0.714109	0.518138	1.37822	0.168135	0.863453	Madd
RBFW000293	456.955	0.714109	0.518138	1.37822	0.168135	0.863453	MADD
RBFW000294	2189.52	0.534733	0.292079	1.83078	0.0671336	0.711304	NR1H3
RBFW000295	48.9655	0.761961	0.464491	1.64042	0.100918	0.779592	unknown
RBFW000296	7685.34	0.395508	0.287809	1.3742	0.169379	0.863453	ACP2
RBFW000297	652.019	-0.0465817	0.340427	-0.136833	0.891163	0.991741	DDB2
RBFW000298	2598.92	0.047644	0.387116	0.123074	0.902048	0.992152	PACSIN3
RBFW000299	6407.61	-0.146036	0.274064	-0.532853	0.594136	0.98364	Arfgap2
RBFW000300	4.32983	-0.565289	1.27101	-0.444756	0.656496		unknown
RBFW000301	7.49443	0.487472	1.01601	0.47979	0.631377	0.987835	QccE-10352
RBFW000302	0.613119	1.23337	4.00234	0.308163	0.757958		unknown
RBFW000303	1236.6	0.199029	0.315735	0.630366	0.528455	0.98364	LRP4
RBFW000304	413.853	-0.235398	0.382446	-0.615506	0.538221	0.98364	CKAP5
RBFW000305	12.0347	-0.830074	1.01752	-0.815781	0.414625	0.970337	unknown
RBFW000306	39303	0.0626824	0.227563	0.275451	0.78297	0.987835	F2
RBFW000307	3.00833	-0.336542	2.03825	-0.165113	0.868855		unknown
RBFW000308	465.115	-0.135056	0.325207	-0.415294	0.677927	0.987835	Arhgap1
RBFW000309	53.8564	-0.0407217	0.45461	-0.0895751	0.928625	0.992223	unknown
RBFW000310	7125.85	0.258387	0.443125	0.583103	0.559824	0.98364	ATG13
RBFW000311	1143.02	-0.442821	0.479619	-0.923278	0.355862	0.957661	HARBI1
RBFW000312	1297.37	0.00458643	0.311773	0.0147108	0.988263	0.998066	AMBRA1
RBFW000313	278.876	-0.195735	0.290974	-0.67269	0.501144	0.976819	unknown
RBFW000314	2.80481	-1.08208	1.53093	-0.706811	0.479684		CHRM4
RBFW000315	8.24046	-2.93494	1.28143	-2.29035	0.0220007	0.489339	RIHB
RBFW000316	985.198	-0.619258	0.406173	-1.52462	0.127355	0.810399	Dgkz
RBFW000316	985.198	-0.619258	0.406173	-1.52462	0.127355	0.810399	DGKZ
RBFW000317	51.3796	0.00952549	0.73898	0.0128901	0.989716	0.998536	CREB3L1
RBFW000318	0						unknown
RBFW000319	486.698	0.191398	0.331286	0.577742	0.563438	0.98364	PHF21A
RBFW000320	629.351	-0.276388	0.322971	-0.855768	0.392126	0.968874	LARGE2
RBFW000321	882.151	-0.144837	0.237412	-0.610068	0.541817	0.98364	Pex16
RBFW000321	882.151	-0.144837	0.237412	-0.610068	0.541817	0.98364	pex16
RBFW000322	630.557	-2.38231	1.18681	-2.00732	0.0447155	0.624365	Mapk8ip1
RBFW000323	1.68642	1.03476	2.45611	0.421301	0.673536		CK094
RBFW000324	2556.78	-0.134457	0.260847	-0.515461	0.606231	0.984998	CRY2
RBFW000324	2556.78	-0.134457	0.260847	-0.515461	0.606231	0.984998	Slc35c1
RBFW000325	0.692871	1.50286	3.74494	0.401303	0.688197		unknown
RBFW000326	57.6728	0.641275	0.711462	0.901349	0.367403	0.961695	CHST1
RBFW000327	4.37292	-0.268285	1.37412	-0.195241	0.845204		TMEM263
RBFW000328	3.7642	1.90636	1.86275	1.02342	0.306111		UVS2
RBFW000329	432.577	-0.134785	0.385048	-0.350046	0.726304	0.987835	Zfyve19
RBFW000330	0						PPP1R14D
RBFW000331	312.35	-0.0253866	0.276609	-0.0917778	0.926875	0.992223	SPINT1
RBFW000331	312.35	-0.0253866	0.276609	-0.0917778	0.926875	0.992223	Spint1
RBFW000332	1.29146	-0.314072	2.63807	-0.119054	0.905233		Rhov
RBFW000333	481.978	-0.0958342	0.280131	-0.342105	0.732272	0.987835	vps18
RBFW000334	316.038	-0.138829	0.477741	-0.290594	0.771362	0.987835	DLL4
RBFW000335	1591.13	1.27673	1.25993	1.01333	0.310901	0.945429	CHAC1
RBFW000336	1415.79	0.51049	0.315961	1.61568	0.106164	0.785458	INO80
RBFW000337	10441.6	0.111721	0.312513	0.357492	0.720723	0.987835	CHP1
RBFW000338	3.55107	-0.0540493	1.46714	-0.03684	0.970613		Oip5
RBFW000339	28.3425	0.91903	0.979431	0.938331	0.348074	0.955316	NUSAP1
RBFW000340	549.742	-0.683816	0.296519	-2.30615	0.0211024	0.476986	NDUFAF1
RBFW000341	1451.82	-0.0312027	0.217223	-0.143644	0.885782	0.991741	Rtf1
RBFW000342	95.3524	0.274804	0.400844	0.685565	0.492987	0.976276	unknown
RBFW000343	0						Chst9
RBFW000344	124.904	-1.32517	0.703869	-1.88269	0.0597426	0.683753	ITPKA
RBFW000345	3.55912	1.99064	2.14593	0.927635	0.353597		ALK
RBFW000346	505.898	-0.121069	0.367163	-0.329743	0.741594	0.987835	RPAP1
RBFW000347	188.207	-0.153612	0.50177	-0.306141	0.759497	0.987835	ERV3-1
RBFW000348	15.387	1.13198	1.04132	1.08706	0.277011	0.937558	tmem151b
RBFW000349	1.60176	2.9428	2.46534	1.19367	0.232607		unknown
RBFW000350	210.92	0.12944	0.461377	0.280553	0.779054	0.987835	TYRO3
RBFW000351	1131.77	-0.186898	0.311787	-0.599442	0.548878	0.98364	MGA
RBFW000352	0.34523	-1.99075	4.03893	-0.492892	0.622089		unknown
RBFW000353	258.035	0.424308	0.344116	1.23304	0.217562	0.906099	mapkbp1
RBFW000353	258.035	0.424308	0.344116	1.23304	0.217562	0.906099	MAPKBP1
RBFW000354	2910.64	-0.398208	0.319775	-1.24527	0.213031	0.902972	Jmjd7
RBFW000354	2910.64	-0.398208	0.319775	-1.24527	0.213031	0.902972	Pla2g4b
RBFW000355	12.7179	-0.946157	1.22447	-0.772704	0.439697	0.971282	SPTBN5
RBFW000356	0.444055	0.578754	4.05137	0.142854	0.886406		unknown
RBFW000357	78.56	0.257848	0.423542	0.608789	0.542664	0.98364	unknown
RBFW000358	114.807	0.175542	0.543818	0.322795	0.74685	0.987835	EHD4
RBFW000359	0.435263	2.19515	4.00235	0.548465	0.583372		PLA2G4E
RBFW000360	0						PLA2G4E
RBFW000361	0						PLA2G4E
RBFW000362	0.155702	-1.10442	4.08047	-0.270659	0.786653		PLA2G4E
RBFW000363	8.04434	0.387253	1.37468	0.281705	0.77817	0.987835	PLA2G4F
RBFW000364	172.033	0.0361499	0.398851	0.0906351	0.927783	0.992223	VPS39
RBFW000365	2452.9	0.0029732	0.247835	0.0119967	0.990428	0.998536	Tmem87a
RBFW000366	477.754	-0.61453	0.481276	-1.27688	0.201645	0.896155	GANC
RBFW000367	8.84163	0.0424342	0.92868	0.045693	0.963555	0.995397	CAPN3
RBFW000368	642.548	-0.143005	0.367537	-0.389091	0.697209	0.987835	ZNF106
RBFW000369	2077.81	0.250893	0.227831	1.10122	0.270799	0.936046	Snap23
RBFW000370	233.724	-0.0133688	0.297336	-0.0449619	0.964138	0.995533	Lrrc57
RBFW000371	272.073	-0.0694867	0.386913	-0.179592	0.857473	0.991741	HAUS2
RBFW000372	110.107	0.50312	0.499476	1.0073	0.313793	0.947108	STARD9
RBFW000373	100.531	-0.0724817	0.64518	-0.112343	0.910551	0.992182	CDAN1
RBFW000374	19.1396	-1.41334	0.780358	-1.81114	0.0701195	0.715696	TSNARE1
RBFW000375	497.114	-0.322954	0.484925	-0.665986	0.50542	0.978107	TTBK2
RBFW000376	1.19337	-0.779015	3.84608	-0.202548	0.839489		RDS2
RBFW000377	1268.89	0.286555	0.339325	0.844485	0.398399	0.968874	UBR1
RBFW000378	641.724	-0.108026	0.401655	-0.268951	0.787967	0.987835	TMEM62
RBFW000379	1325.75	0.1666	0.346167	0.481269	0.630325	0.987835	PTGR2
RBFW000380	210.872	0.497745	0.490172	1.01545	0.309892	0.945429	ELMSAN1
RBFW000381	24.6131	0.540908	0.795796	0.679707	0.49669	0.976331	unknown
RBFW000382	56.9968	1.05316	0.58644	1.79586	0.0725171	0.721667	DNAL1
RBFW000383	1503.64	0.488812	0.395164	1.23699	0.216092	0.905562	ACOT2
RBFW000384	2640.25	0.676438	0.327337	2.06649	0.0387823	0.60157	ACOT1
RBFW000385	24.7943	-0.229905	0.896496	-0.256449	0.797605	0.987835	Acot5
RBFW000386	154.461	-0.401827	0.400426	-1.0035	0.315621	0.947327	RIOX1
RBFW000387	876.017	0.337631	0.36226	0.932014	0.351329	0.957661	NUMB
RBFW000388	135.07	-0.797014	0.656948	-1.21321	0.225051	0.911539	PAPLN
RBFW000389	181.775	0.216691	0.346745	0.624928	0.532018	0.98364	unknown
RBFW000390	2143.98	-0.284179	0.37578	-0.756237	0.449507	0.974576	PSEN1
RBFW000391	1436.79	-0.259812	0.224198	-1.15885	0.246518	0.923575	Rbm25
RBFW000391	1436.79	-0.259812	0.224198	-1.15885	0.246518	0.923575	RBM25
RBFW000392	2913.88	-0.0378054	0.296805	-0.127375	0.898644	0.991741	ZFYVE1
RBFW000393	149.553	0.0331643	0.578432	0.0573349	0.954278	0.993938	DCAF4
RBFW000394	64.796	0.18422	0.472123	0.390195	0.696392	0.987835	DPF3
RBFW000395	6.90284	-0.278232	1.33121	-0.209007	0.834443	0.989762	DPF3
RBFW000396	1.48112	-1.27006	2.16413	-0.586868	0.557292		unknown
RBFW000397	1.97969	-0.0667518	1.95552	-0.034135	0.97277		unknown
RBFW000398	2.57977	-0.0998018	1.79904	-0.055475	0.95576		unknown
RBFW000399	6.84088	-1.43867	1.25271	-1.14844	0.250787	0.927614	unknown
RBFW000400	0.189527	-1.10442	4.08047	-0.270659	0.786653		RGS6
RBFW000401	0						unknown
RBFW000402	400.005	-0.386831	0.388351	-0.996086	0.319208	0.948124	SIPA1L1
RBFW000403	5.86208	0.974868	1.40487	0.693918	0.487733		unknown
RBFW000404	3691.91	0.353063	0.280832	1.2572	0.208681	0.901048	PCNX1
RBFW000405	40.2594	-0.367797	0.682221	-0.539117	0.589806	0.98364	Map3k9
RBFW000406	0						unknown
RBFW000407	32.7562	1.05264	0.964097	1.09184	0.274906	0.937398	Ttc9
RBFW000408	613.185	0.466671	0.367619	1.26944	0.204283	0.898872	ADAM20
RBFW000409	1022.29	-0.0229473	0.299796	-0.076543	0.938987	0.993345	SYNJ2BP
RBFW000410	2.1815	0.409522	2.67486	0.153101	0.878319		desi2
RBFW000411	357.757	0.211217	0.276601	0.763615	0.445097	0.971282	Cox16
RBFW000412	28.0724	-1.76968	1.28049	-1.38203	0.166961	0.861378	SLC8A3
RBFW000412	28.0724	-1.76968	1.28049	-1.38203	0.166961	0.861378	Slc8a3
RBFW000413	0						unknown
RBFW000414	72.7247	0.321311	0.443603	0.724321	0.468869	0.975937	unknown
RBFW000415	122.172	0.263694	0.435451	0.605566	0.544803	0.98364	unknown
RBFW000416	642.463	0.117623	0.381136	0.308612	0.757617	0.987835	SMOC1
RBFW000416	642.463	0.117623	0.381136	0.308612	0.757617	0.987835	Smoc1
RBFW000417	0						SLC10A1
RBFW000418	8293.98	-0.123067	0.412227	-0.298541	0.76529	0.987835	Srsf5
RBFW000419	687.983	0.340708	0.237604	1.43393	0.151592	0.841467	unknown
RBFW000420	366.381	0.358224	0.299452	1.19627	0.231592	0.915137	unknown
RBFW000421	505.129	0.450673	0.335768	1.34221	0.179527	0.878947	unknown
RBFW000422	450.878	0.474865	0.368909	1.28721	0.19802	0.893355	SUSD6
RBFW000423	26.4939	1.39644	0.84017	1.66209	0.0964953	0.772154	CCDC177
RBFW000424	0.347122	1.83573	4.02887	0.455642	0.648647		unknown
RBFW000425	17.0862	-1.62707	1.62842	-0.999172	0.317712	0.947587	PLEKHD1
RBFW000426	2395.92	-0.217709	0.290686	-0.74895	0.453887	0.975937	SLC39A9
RBFW000427	1742.33	-0.342513	0.275044	-1.2453	0.21302	0.902972	Erh
RBFW000428	2175.59	-0.464936	0.363819	-1.27793	0.201273	0.896155	Galnt16
RBFW000429	450.189	0.212818	0.385579	0.551945	0.580986	0.98364	EXD2
RBFW000430	0						unknown
RBFW000431	420.045	0.290576	0.29655	0.979853	0.327159	0.951158	DCAF5
RBFW000432	1993.63	0.064071	0.385678	0.166126	0.868058	0.991741	ACTN1
RBFW000433	8698.68	0.050881	0.265434	0.19169	0.847985	0.991741	Srsf4
RBFW000434	10882.9	0.111658	0.297089	0.375842	0.707035	0.987835	ZFP36L1
RBFW000435	37.5423	-0.724121	0.564359	-1.28309	0.199462	0.895122	unknown
RBFW000436	192.09	-0.837176	0.449914	-1.86075	0.06278	0.695735	unknown
RBFW000437	71.1306	-0.745572	0.451568	-1.65107	0.0987235	0.774659	unknown
RBFW000438	18.1125	1.3911	0.810659	1.71601	0.0861597	0.752978	Rad51b
RBFW000439	2889	0.16823	0.427888	0.393163	0.694199	0.987835	TMEM229B
RBFW000440	624.074	-1.41943	0.62146	-2.28402	0.0223701	0.492765	PLEKHH1
RBFW000441	288.713	0.772357	0.580371	1.3308	0.183256	0.881801	PIGH
RBFW000442	8420.85	1.65613	0.607803	2.72478	0.00643452	0.285011	ARG2
RBFW000443	814.592	-0.120118	0.322033	-0.372999	0.709149	0.987835	VTI1B
RBFW000444	6062.69	-0.398156	0.699994	-0.5688	0.569492	0.98364	RDH12
RBFW000445	858.369	0.232008	0.406887	0.570202	0.56854	0.98364	ZFYVE26
RBFW000446	8.04142	1.31747	1.23862	1.06366	0.287484	0.941539	lgalsl-a
RBFW000447	11.9125	-0.564186	1.14133	-0.494325	0.621077	0.986044	Plek2
RBFW000448	2149.17	-0.00387452	0.225648	-0.0171706	0.9863	0.997703	EIF2S1
RBFW000449	2773.43	-0.146111	0.225247	-0.648671	0.516551	0.978972	ATP6V1D
RBFW000450	587.369	0.0272462	0.262011	0.103989	0.917178	0.992223	MPP5
RBFW000451	0						TRHR
RBFW000452	457.918	-0.29998	0.234076	-1.28155	0.200001	0.895871	NUDCD1
RBFW000453	522.409	-0.259466	0.273593	-0.948366	0.342943	0.953403	ENY2
RBFW000454	1744.56	-0.07847	0.294438	-0.266507	0.789848	0.987835	EBAG9
RBFW000455	6.1003	1.09013	1.2587	0.866078	0.386448	0.967296	SYBU
RBFW000455	6.1003	1.09013	1.2587	0.866078	0.386448	0.967296	Sybu
RBFW000456	0						KCNV1
RBFW000457	34.3592	-3.61688	1.24219	-2.9117	0.0035947	0.223158	CSMD3
RBFW000458	2.35707	-4.76374	2.93412	-1.62357	0.104468		CSMD1
RBFW000459	0						CSMD3
RBFW000460	0						CSMD3
RBFW000461	0						unknown
RBFW000462	1.47073	-1.01787	2.51316	-0.405015	0.685467		unknown
RBFW000463	9.19825	0.10647	0.933667	0.114034	0.909211	0.992182	TRPS1
RBFW000464	8.97943	-0.82859	0.979952	-0.845542	0.397808	0.968874	TRPS1
RBFW000465	0						unknown
RBFW000466	3104.37	0.248012	0.226872	1.09318	0.274316	0.937398	EIF3H
RBFW000467	348.955	-0.411206	0.343384	-1.19751	0.231107	0.915137	UTP23
RBFW000468	1668.33	0.151168	0.32038	0.471839	0.637042	0.987835	RAD21
RBFW000469	0						slc30a8
RBFW000470	647.151	-0.0387435	0.360866	-0.107363	0.914501	0.992223	MED30
RBFW000471	44.3493	-0.306629	0.647726	-0.473394	0.635932	0.987835	unknown
RBFW000472	5144.05	-0.268764	0.383284	-0.701214	0.48317	0.975937	EXT1
RBFW000473	225.779	0.0192787	0.380654	0.0506462	0.959607	0.994575	unknown
RBFW000474	112.539	-0.117558	0.384872	-0.305446	0.760027	0.987835	Samd12
RBFW000475	14.3444	0.667724	1.07268	0.62248	0.533626	0.98364	TNFRSF11B
RBFW000476	442.44	0.305136	0.450026	0.678039	0.497747	0.976331	COLEC10
RBFW000477	1123.65	0.742891	0.506282	1.46735	0.142282	0.831337	MAL2
RBFW000478	5.34072	0.695675	1.48263	0.469216	0.638915		CCN3
RBFW000479	2924.44	0.814046	0.278418	2.92382	0.00345761	0.221049	ENPP2
RBFW000480	1208.31	-0.091483	0.298734	-0.306236	0.759425	0.987835	TAF2
RBFW000481	67.852	-1.56867	0.717411	-2.18657	0.0287741	0.540096	DSCC1
RBFW000482	57.6642	-0.699149	0.874724	-0.79928	0.424128	0.970337	DEPTOR
RBFW000483	6.5722	0.469901	1.18052	0.398045	0.690597	0.987835	unknown
RBFW000484	104.844	-0.0315636	0.555588	-0.0568111	0.954696	0.993938	COL14A1
RBFW000485	1522.79	-0.00164544	0.329538	-0.00499318	0.996016	0.998874	MRPL13
RBFW000486	13.6404	-0.212117	1.13321	-0.187182	0.851518	0.991741	MTBP
RBFW000487	5156.04	-0.0868131	0.518647	-0.167384	0.867068	0.991741	SNTB1
RBFW000487	5156.04	-0.0868131	0.518647	-0.167384	0.867068	0.991741	Sntb1
RBFW000488	4.76924	0.0631314	1.67221	0.0377533	0.969884		HAS2
RBFW000489	0.322944	-0.142635	4.08047	-0.0349555	0.972115		unknown
RBFW000490	502.27	0.354223	0.406676	0.87102	0.383743	0.967296	ZHX2
RBFW000491	6724.01	-0.58243	0.310819	-1.87385	0.0609506	0.690026	DERL1
RBFW000492	198.313	-1.1918	0.550251	-2.16593	0.0303165	0.548392	TBC1D31
RBFW000493	10.7184	1.77588	1.23626	1.4365	0.150861	0.840681	Fam83a
RBFW000494	289.26	-0.568762	0.370238	-1.53621	0.124488	0.804696	C8orf76
RBFW000495	492.651	0.515185	0.442564	1.16409	0.244387	0.921406	ZHX1
RBFW000496	29.8861	0.488605	0.699419	0.698586	0.484811	0.97596	unknown
RBFW000497	878.411	0.295991	0.401074	0.737996	0.460517	0.975937	ATAD2
RBFW000498	180.948	-0.0552264	0.3206	-0.172259	0.863234	0.991741	WDYHV1
RBFW000499	242.648	1.51074	0.439949	3.4339	0.000594959	0.0771823	FBXO32
RBFW000500	15.3525	1.34352	1.21551	1.10531	0.269026	0.935594	KLHL38
RBFW000501	83.25	-0.109962	0.653201	-0.168344	0.866313	0.991741	Anxa13
RBFW000502	1986.95	0.139512	0.249645	0.558843	0.576269	0.98364	FAM91A1
RBFW000503	1.26209	2.52417	3.14842	0.801727	0.422711		FER1L6
RBFW000504	513.599	0.0861277	0.354924	0.242665	0.808265	0.987835	TMEM65
RBFW000504	513.599	0.0861277	0.354924	0.242665	0.808265	0.987835	Tmem65
RBFW000505	3409.14	0.10456	0.332883	0.314106	0.753441	0.987835	RNF139
RBFW000506	286.448	-0.11844	0.371629	-0.318705	0.74995	0.987835	TATDN1
RBFW000507	6261.28	-0.0645951	0.277725	-0.232586	0.816083	0.987835	NDUFB9
RBFW000508	16679.2	0.113302	0.253807	0.446409	0.655302	0.987835	MTSS1
RBFW000509	2120.22	-2.60565	1.40392	-1.85598	0.0634562	0.698071	SQLE
RBFW000510	503.396	-0.0267461	0.402227	-0.066495	0.946984	0.993719	WASHC5
RBFW000511	546.201	-0.137096	0.240156	-0.570862	0.568093	0.98364	Nsmce2
RBFW000512	13.1292	-0.38296	0.81991	-0.467076	0.640445	0.987835	unknown
RBFW000513	798.29	-0.50433	0.485034	-1.03978	0.29844	0.94418	Trib1
RBFW000514	450.741	0.393301	0.504157	0.780116	0.435323	0.971282	FAM84B
RBFW000515	0.34523	-1.99075	4.03893	-0.492892	0.622089		unknown
RBFW000516	10.4658	1.51147	1.42154	1.06326	0.287663	0.941539	unknown
RBFW000517	4.49108	0.446438	1.99934	0.223293	0.823308		unknown
RBFW000518	407.073	-0.843533	0.644899	-1.30801	0.19087	0.888492	MYC
RBFW000519	2.01579	-2.38112	2.06842	-1.15118	0.249658		unknown
RBFW000520	0						unknown
RBFW000521	274.587	0.07679	0.336281	0.228351	0.819374	0.987835	FAM49B
RBFW000521	274.587	0.07679	0.336281	0.228351	0.819374	0.987835	Fam49b
RBFW000522	287.711	0.573192	0.411782	1.39198	0.163929	0.860403	Asap1
RBFW000523	0.834561	3.13136	3.95708	0.791333	0.42875		ADCY8
RBFW000524	0.1331	0.819138	4.08047	0.200746	0.840897		ADGRB3
RBFW000525	0						unknown
RBFW000526	0.189527	-1.10442	4.08047	-0.270659	0.786653		ADGRB3
RBFW000527	1352.56	0.382691	0.263597	1.4518	0.146556	0.8359	LMBRD1
RBFW000528	1.72632	0.128389	2.02268	0.0634746	0.949389		COL19A1
RBFW000529	4.5683	0.458847	1.23469	0.371631	0.710168		Col19a1
RBFW000530	0.189527	-1.10442	4.08047	-0.270659	0.786653		unknown
RBFW000531	3.02942	-0.563087	1.56949	-0.358772	0.719766		COL9A1
RBFW000532	1631.32	0.313688	0.282902	1.10882	0.267508	0.935594	FAM135A
RBFW000533	2461.74	-0.133647	0.238846	-0.559553	0.575784	0.98364	SMAP1
RBFW000534	5.47419	-0.242972	1.39611	-0.174035	0.861838		B3GAT2
RBFW000535	74.8648	0.745357	0.601797	1.23855	0.215511	0.905329	unknown
RBFW000536	92.5202	0.943345	0.745269	1.26578	0.205593	0.899232	Ogfrl1
RBFW000537	8.99645	0.838797	1.37801	0.608701	0.542722	0.98364	unknown
RBFW000538	812.256	-0.0232997	0.311673	-0.0747571	0.940408	0.993588	asrgl1
RBFW000539	0						unknown
RBFW000540	0						Rims1
RBFW000541	0.1331	0.819138	4.08047	0.200746	0.840897		Kcnq5
RBFW000542	38.0667	2.27193	0.894845	2.53891	0.0111199	0.365595	KCNQ5
RBFW000543	1.506	0.864915	2.49889	0.34612	0.729253		DDX43
RBFW000544	25.9745	0.353609	1.11308	0.317686	0.750723	0.987835	Cgas
RBFW000544	25.9745	0.353609	1.11308	0.317686	0.750723	0.987835	CGAS
RBFW000545	805.714	-0.099476	0.246324	-0.403841	0.686329	0.987835	MTO1
RBFW000546	114281	0.324723	0.290082	1.11942	0.262963	0.934263	EEF1A
RBFW000547	107.808	-0.441874	0.357828	-1.23488	0.216875	0.905562	unknown
RBFW000548	274.238	-0.329997	0.304136	-1.08503	0.277907	0.937558	SLC17A5
RBFW000549	17.8674	-0.429627	0.817092	-0.5258	0.599027	0.983987	CD109
RBFW000550	235.812	1.20663	0.604573	1.99584	0.0459515	0.630962	COL12A1
RBFW000551	0.979578	-2.3085	2.83284	-0.814906	0.415126		unknown
RBFW000552	8126.23	-0.0614586	0.251896	-0.243984	0.807243	0.987835	Cox7a2
RBFW000553	2300.33	0.0721368	0.235473	0.306348	0.75934	0.987835	TMEM30A
RBFW000554	0						unknown
RBFW000555	81.3877	0.271962	0.515535	0.527533	0.597824	0.983738	FILIP1
RBFW000556	748.229	-0.244218	0.305961	-0.798199	0.424755	0.970337	SENP6
RBFW000557	613.502	-0.536786	0.344168	-1.55966	0.11884	0.7948	MYO6
RBFW000558	7.55775	-6.44037	2.44167	-2.6377	0.00834714	0.322827	IMPG1
RBFW000559	6.09012	-0.744286	1.34603	-0.552948	0.580299	0.98364	HTR1B
RBFW000560	0						MEI4
RBFW000561	0						nupl2
RBFW000562	4.2837	-0.57231	1.30453	-0.43871	0.660872		irak1bp1
RBFW000562	4.2837	-0.57231	1.30453	-0.43871	0.660872		IRAK1BP1
RBFW000563	2.43051	-2.41024	2.60069	-0.926771	0.354045		unknown
RBFW000564	36.3158	-0.165412	0.520208	-0.317973	0.750505	0.987835	unknown
RBFW000565	0						unknown
RBFW000566	182.131	-0.25109	0.45953	-0.546406	0.584787	0.98364	Phip
RBFW000567	289.029	0.483516	0.665445	0.726605	0.467468	0.975937	HMGN3
RBFW000568	30.1348	-1.25677	0.708457	-1.77395	0.0760707	0.727319	LCA5
RBFW000569	3433.69	-0.0747347	0.515943	-0.144851	0.884829	0.991741	SH3BGRL2
RBFW000570	1.09408	-0.0722503	2.78981	-0.0258979	0.979339		ELOVL4
RBFW000571	13.5443	0.215577	0.956648	0.225346	0.82171	0.987835	TTK
RBFW000572	0						NR0B1
RBFW000573	7346.4	0.074808	0.237194	0.315388	0.752467	0.987835	BCKDHB
RBFW000574	473.797	0.011979	0.594548	0.0201481	0.983925	0.997351	TENT5A
RBFW000575	1335.8	-0.00694569	0.269057	-0.0258149	0.979405	0.996164	IBTK
RBFW000576	0.278187	1.58324	4.0488	0.391038	0.695769		unknown
RBFW000577	2.84005	-0.180041	1.51419	-0.118903	0.905352		TPBG
RBFW000578	147.288	0.168094	0.357816	0.469777	0.638514	0.987835	UBE3D
RBFW000579	327.994	1.1981	0.374277	3.2011	0.00136906	0.132642	PGM3
RBFW000580	1038.08	1.13964	0.393304	2.89761	0.00376012	0.225934	DOP1A
RBFW000581	86.2935	-0.126602	0.626345	-0.202129	0.839816	0.990887	RWDD2A
RBFW000582	5986.43	0.0895062	0.31677	0.282559	0.777515	0.987835	ME1
RBFW000583	2.52217	-0.803086	1.87966	-0.427251	0.669196		PRSS35
RBFW000584	70.0936	1.73184	1.23992	1.39674	0.162492	0.860164	SNAP91
RBFW000585	0.5008	-1.06809	4.03545	-0.264678	0.791258		Ripply2
RBFW000586	796.797	0.222651	0.316262	0.704008	0.481428	0.975937	CYB5R4
RBFW000587	0.202035	0.819138	4.08047	0.200746	0.840897		MRAP2
RBFW000588	157.991	-0.397947	0.66997	-0.593978	0.552527	0.98364	CEP162
RBFW000589	0.677486	2.83484	3.96845	0.714344	0.475015		TBX18
RBFW000590	0						HUNK
RBFW000591	349.623	-0.763461	0.514192	-1.48478	0.137603	0.822735	NT5E
RBFW000592	2734.44	0.360016	0.29345	1.22684	0.219883	0.909166	Snx14
RBFW000592	2734.44	0.360016	0.29345	1.22684	0.219883	0.909166	SNX14
RBFW000593	1206.43	0.0501622	0.274684	0.182617	0.855098	0.991741	SYNCRIP
RBFW000594	53.1437	-0.684385	0.460009	-1.48776	0.136813	0.821373	unknown
RBFW000595	859.882	-0.247546	0.338985	-0.730256	0.465233	0.975937	TTC27
RBFW000596	0.757889	1.62026	3.61145	0.448645	0.653688		unknown
RBFW000597	275.557	0.957764	0.457763	2.09227	0.0364145	0.591413	LTBP1
RBFW000598	85.8327	0.3291	0.520525	0.632247	0.527226	0.98364	RASGRP3
RBFW000599	626.748	-0.287975	0.268373	-1.07304	0.283253	0.941067	Fam98a
RBFW000600	452.209	0.447831	0.368425	1.21553	0.224164	0.911198	ZNF318
RBFW000601	449.252	0.500333	0.479359	1.04376	0.296599	0.94418	ABCC10
RBFW000602	0						DLK2
RBFW000603	617.412	-0.376976	0.386856	-0.974461	0.329828	0.951891	TJAP1
RBFW000604	2.61207	0.475693	1.85938	0.255834	0.798079		LRRC73
RBFW000605	2919.89	-0.166235	0.26407	-0.629513	0.529013	0.98364	YIPF3
RBFW000606	312.514	-0.617582	0.343166	-1.79966	0.0719147	0.718657	Polr1c
RBFW000607	1049.75	-0.264275	0.26262	-1.0063	0.31427	0.94732	XPO5
RBFW000608	230.46	-0.866594	0.494635	-1.75199	0.0797761	0.741153	Polh
RBFW000608	230.46	-0.866594	0.494635	-1.75199	0.0797761	0.741153	POLH
RBFW000609	382.922	0.444199	0.291098	1.52594	0.127025	0.809859	Gtpbp2
RBFW000610	19.972	0.672988	0.751202	0.895882	0.370316	0.96217	MAD2L1BP
RBFW000611	9027.89	-0.137623	0.288675	-0.476741	0.633547	0.987835	Ephx1
RBFW000612	10219.5	-0.0374239	0.279717	-0.133792	0.893567	0.991741	PLG
RBFW000613	0						PLG
RBFW000614	788.525	0.695664	0.309946	2.24447	0.0248022	0.512567	MAP3K4
RBFW000615	21.9036	0.700787	0.66333	1.05647	0.290755	0.942424	AGPAT4
RBFW000616	71.9518	0.255013	0.497183	0.512916	0.60801	0.985048	PRKN
RBFW000617	3.95624	1.2749	2.02002	0.631129	0.527956		Pacrg
RBFW000618	0						unknown
RBFW000619	697.281	0.547951	0.398247	1.37591	0.168851	0.863453	QKI
RBFW000620	0						unknown
RBFW000621	28.3317	-0.332987	0.764256	-0.4357	0.663054	0.987835	PDE10A
RBFW000622	6.92654	0.875824	1.08254	0.809042	0.418491	0.970337	TBXT
RBFW000623	0.404069	2.03376	4.01347	0.506734	0.612341		unknown
RBFW000624	0.155702	-1.10442	4.08047	-0.270659	0.786653		unknown
RBFW000625	966.82	-0.0465834	0.224716	-0.207299	0.835776	0.989886	Sft2d1
RBFW000626	7360.01	0.524042	0.31305	1.67399	0.0941327	0.770723	MPC1
RBFW000627	120.923	1.07745	0.668065	1.61279	0.10679	0.785458	Rps6ka2
RBFW000628	0.49221	2.35286	3.99258	0.589308	0.555655		unknown
RBFW000629	0						unknown
RBFW000630	687.167	0.0419997	0.304994	0.137706	0.890472	0.991741	MRPL14
RBFW000631	1893.36	-0.0192157	0.299186	-0.0642267	0.94879	0.993719	Tmem63b
RBFW000631	1893.36	-0.0192157	0.299186	-0.0642267	0.94879	0.993719	TMEM63B
RBFW000632	495.763	0.121194	0.254214	0.476742	0.633546	0.987835	CANX
RBFW000633	416.921	-0.185617	0.360016	-0.515579	0.606148	0.984998	SPTBN5
RBFW000634	949.617	-0.655938	0.296839	-2.20974	0.027123	0.528979	Slc29a1
RBFW000635	2160.94	0.602801	0.35399	1.70288	0.0885907	0.758613	HSP90AB1
RBFW000636	1053.44	-0.134366	0.270922	-0.49596	0.619923	0.986044	SLC35B2
RBFW000636	1053.44	-0.134366	0.270922	-0.49596	0.619923	0.986044	Nfkbie
RBFW000637	57.462	-0.278203	1.01706	-0.273537	0.78444	0.987835	tmem151b
RBFW000638	6.68522	-0.862274	1.6862	-0.511371	0.609091	0.985048	unknown
RBFW000639	5.35414	-0.300525	2.77866	-0.108155	0.913873		TCTE1
RBFW000640	763.06	0.173277	0.264074	0.656171	0.511714	0.978843	Aars2
RBFW000641	0.670066	1.39022	3.77169	0.368592	0.712432		unknown
RBFW000642	573.203	-0.0931058	0.293096	-0.317664	0.75074	0.987835	RNF8
RBFW000643	1414.75	0.284747	0.289555	0.983395	0.325413	0.950064	CMTR1
RBFW000644	215.685	-0.551318	0.58557	-0.941506	0.346446	0.954386	CCDC167
RBFW000645	0.1331	0.819138	4.08047	0.200746	0.840897		unknown
RBFW000646	0.189527	-1.10442	4.08047	-0.270659	0.786653		unknown
RBFW000647	0						unknown
RBFW000648	0.568362	2.57934	3.98026	0.648033	0.516964		MDGA1
RBFW000649	0.155702	-1.10442	4.08047	-0.270659	0.786653		MDGA1
RBFW000650	0						unknown
RBFW000651	12.2818	0.764392	0.842341	0.907462	0.364163	0.961046	unknown
RBFW000652	627.944	0.250155	0.22927	1.09109	0.275232	0.937398	ZFAND3
RBFW000653	414.664	0.385759	0.26689	1.44538	0.14835	0.837233	unknown
RBFW000654	743.329	0.124487	0.284134	0.438127	0.661295	0.987835	BTBD9
RBFW000655	3316.68	0.150061	0.270335	0.555093	0.578831	0.98364	Glo1
RBFW000656	0.145088	0.819138	4.08047	0.200746	0.840897		DNAH8
RBFW000657	0						DNAH8
RBFW000658	21.5669	1.53253	0.736789	2.08001	0.0375248	0.596925	Glp1r
RBFW000659	11.1365	1.78055	0.923528	1.92799	0.0538566	0.666179	unknown
RBFW000660	10.9357	0.823735	0.809821	1.01718	0.309067	0.945429	unknown
RBFW000661	122.935	0.31075	0.371401	0.836696	0.402763	0.969117	SAYSD1
RBFW000662	616.82	-0.0284991	0.352864	-0.0807651	0.935629	0.993003	KCNK5
RBFW000663	0.947734	0.685542	3.44419	0.199043	0.842229		KCNK16
RBFW000664	0.177856	-1.10442	4.08047	-0.270659	0.786653		KIF6
RBFW000665	0						unknown
RBFW000666	49.5535	0.491952	0.50434	0.975437	0.329344	0.951891	DAAM2
RBFW000667	6.05206	-1.00461	1.2736	-0.788794	0.430233	0.970469	unknown
RBFW000668	12.1781	0.726436	0.84562	0.859057	0.390309	0.968874	unknown
RBFW000669	8.68629	0.0874972	0.934438	0.0936361	0.925398	0.992223	unknown
RBFW000670	12431.7	0.220978	0.265138	0.833446	0.404593	0.969117	Mocs1
RBFW000670	12431.7	0.220978	0.265138	0.833446	0.404593	0.969117	MOCS1
RBFW000671	0						Lrfn2
RBFW000672	0						unknown
RBFW000673	0						unknown
RBFW000674	531.676	-0.0937505	0.256543	-0.365438	0.714785	0.987835	Supt7l
RBFW000675	337.55	0.0435769	0.266075	0.163777	0.869907	0.991741	SLC4A1AP
RBFW000676	5594.57	-0.0157799	0.512934	-0.030764	0.975458	0.996051	unknown
RBFW000677	643.527	0.306711	0.331772	0.924463	0.355245	0.957661	MRPL33
RBFW000678	1164.25	0.301426	0.31633	0.952884	0.340649	0.953403	RBKS
RBFW000679	259.502	0.39819	0.288078	1.38223	0.166901	0.861378	BABAM2
RBFW000680	29.6305	-0.0755036	0.598681	-0.126117	0.89964	0.991741	unknown
RBFW000681	4.23189	0.213962	1.62615	0.131576	0.89532		unknown
RBFW000682	114.292	-0.755272	0.827006	-0.913261	0.361105	0.960495	FOSL2
RBFW000683	35.3224	-0.841784	0.879893	-0.95669	0.338724	0.953403	unknown
RBFW000684	6.88502	-0.142177	1.52668	-0.0931283	0.925802	0.992223	PLB1
RBFW000685	4052.03	-0.339092	0.259231	-1.30807	0.19085	0.888492	Ppp1cb
RBFW000686	5183.94	0.0868164	0.276554	0.313922	0.75358	0.987835	calm2-b
RBFW000687	3485.33	-0.46811	0.245746	-1.90485	0.0567994	0.675102	TTC7A
RBFW000688	1.09537	0.257098	3.28968	0.0781529	0.937706		unknown
RBFW000689	13360.9	-0.753614	0.250678	-3.0063	0.00264444	0.194264	Mcfd2
RBFW000690	85.6464	0.118725	0.641441	0.185091	0.853158	0.991741	HPCAL1
RBFW000691	48.6596	1.68036	1.0198	1.64773	0.0994085	0.77608	RRM2
RBFW000692	165.704	0.620459	0.332643	1.86524	0.0621474	0.69504	Klf11
RBFW000693	1.48099	-0.646683	2.50397	-0.258263	0.796204		GRHL1
RBFW000694	96.8327	-0.206442	0.49376	-0.418101	0.675873	0.987835	TAF1B
RBFW000695	3456.09	-0.192007	0.210853	-0.910618	0.362497	0.961046	YWHAQ
RBFW000696	1263.55	0.276673	0.283023	0.977564	0.32829	0.951891	ADAM17
RBFW000697	2255.72	-0.00532479	0.249157	-0.0213712	0.98295	0.99705	IAH1
RBFW000698	543.585	-0.269399	0.374145	-0.72004	0.471501	0.975937	CPSF3
RBFW000699	229.601	0.127837	0.272286	0.469496	0.638715	0.987835	ITGB1BP1
RBFW000700	72.3402	0.342248	0.507983	0.673739	0.500477	0.976655	ASAP2
RBFW000701	582.426	0.319064	0.598111	0.533454	0.59372	0.98364	mboat2
RBFW000702	3774.49	-0.182308	0.388558	-0.469191	0.638933	0.987835	KIDINS220
RBFW000703	335.398	0.175994	0.593709	0.296431	0.766901	0.987835	ID2
RBFW000704	0.322944	-0.142635	4.08047	-0.0349555	0.972115		unknown
RBFW000705	573.528	0.883401	0.371507	2.37789	0.0174122	0.442957	Rnf144a
RBFW000706	8.08088	-1.06045	1.31629	-0.805636	0.420453	0.970337	RSAD2
RBFW000707	61.0473	0.328291	0.674446	0.486756	0.626431	0.986499	CMPK2
RBFW000708	4.73676	1.58995	1.31065	1.21311	0.225089		SOX11
RBFW000709	549.761	0.701249	0.551978	1.27043	0.203932	0.898559	COLEC11
RBFW000710	7528.85	-0.0789189	0.255724	-0.30861	0.757619	0.987835	Rps7
RBFW000711	1428.52	-0.0816631	0.219041	-0.372821	0.709281	0.987835	RNASEH1
RBFW000712	4112.56	0.66913	0.386788	1.72996	0.0836366	0.751734	ADI1
RBFW000713	1146.78	-0.0148459	0.259588	-0.0571904	0.954394	0.993938	TRAPPC12
RBFW000713	1146.78	-0.0148459	0.259588	-0.0571904	0.954394	0.993938	Trappc12
RBFW000714	289.566	-0.128166	0.304607	-0.42076	0.673931	0.987835	eipr1
RBFW000715	0						unknown
RBFW000716	0						MYT1L
RBFW000717	92.0178	0.124508	0.543555	0.229063	0.81882	0.987835	Pxdn
RBFW000718	0						TPO
RBFW000719	0.335134	1.78879	4.03283	0.443556	0.657363		Sntg2
RBFW000720	321.033	-0.350408	0.436156	-0.803401	0.421743	0.970337	TMEM18
RBFW000721	0						AFF1
RBFW000722	5682.42	0.119785	0.255752	0.468364	0.639524	0.987835	ACP1
RBFW000723	6.82941	3.17624	1.87574	1.69332	0.0903939	0.762693	Alkal2
RBFW000724	351.72	0.42311	0.59575	0.710213	0.477572	0.975937	Sh3yl1
RBFW000725	469.353	0.344153	0.503191	0.68394	0.494013	0.976331	FAM110C
RBFW000726	548.654	0.895118	0.4693	1.90735	0.0564759	0.675102	FBXO25
RBFW000727	3.21469	2.38788	1.68597	1.41632	0.156681		TDRP
RBFW000728	0						unknown
RBFW000729	22.9484	0.567277	0.719293	0.788659	0.430311	0.970469	ERICH1
RBFW000730	0						unknown
RBFW000731	0						unknown
RBFW000732	0						unknown
RBFW000733	0						Dlgap2
RBFW000734	0						unknown
RBFW000735	5884.84	0.24502	0.270417	0.906082	0.364893	0.961051	Cln8
RBFW000736	142.78	0.718152	0.446066	1.60997	0.107405	0.785458	ARHGEF10
RBFW000737	10.3671	0.738783	0.940762	0.785303	0.432276	0.971128	Kbtbd11
RBFW000738	1.83502	0.927885	3.44197	0.26958	0.787484		MPSF
RBFW000739	0.870525	3.18915	3.95512	0.806336	0.420049		Csmd1
RBFW000740	1.45809	-1.21374	2.95523	-0.410709	0.681286		PRR16
RBFW000741	32494.5	-0.161279	0.240052	-0.671852	0.501678	0.976819	HSD17B4
RBFW000742	298.064	-0.206705	0.803457	-0.25727	0.79697	0.987835	TNFAIP8
RBFW000743	1605.72	0.142619	0.348087	0.409721	0.68201	0.987835	DMXL1
RBFW000744	8.65522	1.03702	1.25082	0.829065	0.407067	0.969117	unknown
RBFW000745	241.955	0.419671	0.35167	1.19337	0.232726	0.915137	Dtwd2
RBFW000746	1.31955	3.7762	2.91776	1.29421	0.195592		unknown
RBFW000747	369.729	0.15087	0.285801	0.527883	0.597581	0.98373	SEMA6A
RBFW000748	428.098	0.166947	0.273398	0.610636	0.541441	0.98364	COMMD10
RBFW000748	428.098	0.166947	0.273398	0.610636	0.541441	0.98364	Commd10
RBFW000749	4.24262	2.27533	2.02306	1.12469	0.260718		ARL14EPL
RBFW000750	10.1237	3.38024	1.6431	2.05724	0.0396633	0.606321	unknown
RBFW000751	169.449	4.32726	0.900003	4.80805	1.52412e-06	0.00125959	LVRN
RBFW000752	2791.13	-0.181671	0.225166	-0.806835	0.419762	0.970337	Ap3s1
RBFW000753	2214.03	0.245886	0.248962	0.987645	0.323327	0.949277	Atg12
RBFW000754	151938	0.119942	0.258074	0.464758	0.642105	0.987835	CDO1
RBFW000755	4268.51	0.134186	0.245153	0.547357	0.584133	0.98364	TMED7
RBFW000756	366.082	0.114468	0.299612	0.382054	0.702421	0.987835	LSM5
RBFW000757	0.802241	-0.51717	3.60229	-0.143567	0.885842		pak3
RBFW000758	0						ICP0
RBFW000759	0.715474	0.312687	3.98336	0.0784982	0.937432		ICP0
RBFW000760	642.509	0.356141	0.299007	1.19108	0.233623	0.915142	FAM189A2
RBFW000761	1469.06	0.419179	0.331436	1.26474	0.205966	0.899433	Apba1
RBFW000762	7.76075	-1.14832	0.960454	-1.1956	0.231853	0.915137	unknown
RBFW000763	105.948	0.276521	0.534339	0.5175	0.604807	0.984822	PTAR1
RBFW000764	22.814	0.901945	0.75508	1.1945	0.232281	0.915137	MAMDC2
RBFW000765	868.477	-0.0728105	0.306373	-0.237653	0.81215	0.987835	SMC5
RBFW000766	44.7814	1.10075	0.624375	1.76296	0.0779071	0.736686	unknown
RBFW000767	108.076	1.39777	0.630327	2.21753	0.0265872	0.526739	KLF9
RBFW000768	1.69447	1.92936	2.42401	0.795939	0.426068		TRPM3
RBFW000769	489.302	0.0387057	0.335765	0.115276	0.908226	0.992182	CEMIP2
RBFW000770	799.46	0.196004	0.316361	0.619557	0.535549	0.98364	ABHD17B
RBFW000771	177.212	0.05667	0.348269	0.162719	0.87074	0.991741	CI085
RBFW000772	7321.72	-0.197623	0.49072	-0.40272	0.687154	0.987835	GDA
RBFW000773	1157.85	0.54745	0.297947	1.83741	0.0661494	0.708206	ZFAND5
RBFW000774	0.844525	-2.06991	3.97157	-0.521181	0.60224		tmc1
RBFW000775	0.177856	-1.10442	4.08047	-0.270659	0.786653		unknown
RBFW000776	18273.1	0.0057748	0.281353	0.0205251	0.983624	0.997351	ALDH1A1
RBFW000777	2.09017	1.43736	2.29523	0.626239	0.531158		unknown
RBFW000778	203.51	-0.324138	0.621901	-0.521205	0.602224	0.984668	CP37
RBFW000779	0						unknown
RBFW000780	0.145088	0.819138	4.08047	0.200746	0.840897		RORB
RBFW000781	13.6433	-0.443001	0.910422	-0.486588	0.62655	0.986499	TRPM6
RBFW000782	1193.37	-0.417096	0.284008	-1.46861	0.14194	0.831213	CARNMT1
RBFW000783	3093.46	0.144258	0.226508	0.636881	0.524202	0.98188	NMRK1
RBFW000784	2134.98	-0.0478704	0.227311	-0.210594	0.833204	0.989762	OSTF1
RBFW000785	69.8605	0.80045	0.507524	1.57717	0.114757	0.792187	Pcsk5
RBFW000786	789.118	-0.123038	0.309893	-0.397032	0.691344	0.987835	ARSK
RBFW000787	1342.39	-0.483062	0.252504	-1.91309	0.0557363	0.674851	TTC37
RBFW000788	0.704859	1.53309	3.72804	0.411233	0.680902		Mctp1
RBFW000789	575.123	0.00934675	0.332624	0.0281001	0.977582	0.996051	SLF1
RBFW000790	42.5505	0.67451	0.567556	1.18845	0.234657	0.915569	KIAA0825
RBFW000791	311.065	-0.177329	0.31145	-0.569365	0.569109	0.98364	FAM172A
RBFW000792	355.883	-0.686575	0.450924	-1.5226	0.127859	0.81095	nr2f1a
RBFW000793	71.4479	-0.899071	0.603712	-1.48924	0.136425	0.821373	unknown
RBFW000794	111.173	-0.435659	0.379502	-1.14797	0.250979	0.927614	unknown
RBFW000795	5.60442	-0.582338	1.64041	-0.354994	0.722594		unknown
RBFW000796	2143.65	0.638346	0.410636	1.55453	0.120058	0.797382	ARRDC3
RBFW000797	327.826	0.202984	0.496094	0.409164	0.682419	0.987835	ADGRV1
RBFW000798	17.2666	-1.60011	1.2792	-1.25087	0.210981	0.902053	unknown
RBFW000799	0						unknown
RBFW000800	224.404	0.385366	0.309507	1.2451	0.213095	0.902972	LYSMD3
RBFW000801	25.0797	0.32979	0.589065	0.559852	0.57558	0.98364	unknown
RBFW000802	0						unknown
RBFW000803	828.797	0.50436	0.247135	2.04083	0.0412679	0.608345	MBLAC2
RBFW000804	502.335	0.175286	0.370401	0.473232	0.636048	0.987835	Cetn3
RBFW000805	981.263	0.386082	0.552695	0.698543	0.484837	0.97596	FRRS1
RBFW000806	4850.93	0.325601	0.382271	0.851755	0.39435	0.968874	PALMD
RBFW000806	4850.93	0.325601	0.382271	0.851755	0.39435	0.968874	Palmd
RBFW000807	5.50361	2.45441	1.26348	1.94259	0.052066		PLPPR4
RBFW000808	24.3344	1.48459	0.652761	2.27432	0.0229465	0.497412	PLPPR5
RBFW000809	771.492	0.156872	0.283002	0.554316	0.579363	0.98364	SNX7
RBFW000810	0						unknown
RBFW000811	2.41941	0.420059	1.78223	0.235694	0.81367		unknown
RBFW000812	5.1152	0.275705	1.52003	0.181382	0.856068		unknown
RBFW000813	0.145088	0.819138	4.08047	0.200746	0.840897		unknown
RBFW000814	0						unknown
RBFW000815	16756.8	0.179967	0.307061	0.586095	0.557812	0.98364	DPYD
RBFW000816	829.097	-0.0588832	0.300032	-0.196256	0.84441	0.991741	PTBP2
RBFW000817	0.665498	2.81086	3.96947	0.70812	0.478871		unknown
RBFW000818	0.555001	1.12143	4.00993	0.279664	0.779735		unknown
RBFW000819	254.979	0.419579	0.478045	0.877697	0.380108	0.965272	Rwdd3
RBFW000819	254.979	0.419579	0.478045	0.877697	0.380108	0.965272	RWDD3
RBFW000820	1605.84	0.162695	0.27073	0.600948	0.547874	0.98364	HCCS
RBFW000821	11558.6	0.094856	0.443433	0.213913	0.830615	0.988945	tmem56-b
RBFW000822	3.783	1.22077	1.92579	0.633905	0.526143		unknown
RBFW000823	965.949	0.297295	0.350783	0.847517	0.396707	0.968874	Alg14
RBFW000824	4502.36	0.421612	0.503154	0.837937	0.402066	0.969003	CNN3
RBFW000825	610.498	1.02227	0.54352	1.88082	0.0599959	0.683902	SLC44A3
RBFW000826	17.8283	1.07341	0.757688	1.41669	0.156572	0.849958	F3
RBFW000827	16510.8	0.657618	0.347281	1.89362	0.058276	0.677744	Abcd3
RBFW000828	2722.14	0.226015	0.297108	0.760718	0.446825	0.971771	arhgap29
RBFW000829	10.4901	0.42154	1.11261	0.378874	0.704781	0.987835	ABCA4
RBFW000830	74.3886	0.729567	0.703486	1.03707	0.299702	0.94418	TECR
RBFW000831	2482.14	0.0500303	0.266854	0.187482	0.851283	0.991741	GCLM
RBFW000831	2482.14	0.0500303	0.266854	0.187482	0.851283	0.991741	DNTTIP2
RBFW000832	1611.52	0.537183	0.469331	1.14457	0.252387	0.927614	BCAR3
RBFW000833	1296.85	-0.0690808	0.311477	-0.221785	0.824481	0.987835	Fnbp1l
RBFW000833	1296.85	-0.0690808	0.311477	-0.221785	0.824481	0.987835	FNBP1L
RBFW000834	802.212	-0.220664	0.222423	-0.99209	0.321154	0.948423	DR1
RBFW000835	12.88	-0.772065	0.930584	-0.829656	0.406733	0.969117	RDH8
RBFW000836	116.784	-0.494166	0.569595	-0.867574	0.385627	0.967296	CCDC18
RBFW000837	8018.56	-0.119851	0.320148	-0.374362	0.708135	0.987835	TMED5
RBFW000838	484.334	0.0104829	0.296813	0.0353182	0.971826	0.996051	MTF2
RBFW000838	484.334	0.0104829	0.296813	0.0353182	0.971826	0.996051	Mtf2
RBFW000839	1059.92	0.0764355	0.471963	0.161952	0.871343	0.991741	DIPK1A
RBFW000840	10529.5	-0.0203166	0.202596	-0.100281	0.920121	0.992223	RPL5
RBFW000841	2188.28	0.0782826	0.352582	0.222026	0.824293	0.987835	EVI5L
RBFW000842	456.634	0.14552	0.276419	0.526449	0.598576	0.983931	RPAP2
RBFW000843	75.2515	0.0345802	0.598926	0.0577369	0.953958	0.993938	GLMN
RBFW000844	0.889282	-3.354	3.95869	-0.847251	0.396855		C1orf146
RBFW000845	92.9728	-1.33113	0.459239	-2.89855	0.00374894	0.225934	KIAA1107
RBFW000846	0						EPHX4
RBFW000847	0						BRDT
RBFW000848	664.487	0.0864306	0.337343	0.25621	0.797789	0.987835	TGFBR3
RBFW000849	7.30443	-0.593172	1.23283	-0.481149	0.630411	0.987835	CDC7
RBFW000850	12.5181	-0.274439	0.793001	-0.346076	0.729285	0.987835	HFM1
RBFW000851	993.248	0.123891	0.289909	0.427344	0.669128	0.987835	ZNF644
RBFW000852	0						unknown
RBFW000853	0						Barhl2
RBFW000854	590.683	-0.359915	0.310123	-1.16056	0.245822	0.922568	ZNF326
RBFW000855	2931.47	-0.0305813	0.328787	-0.0930127	0.925893	0.992223	LRRC8D
RBFW000856	2658.59	0.589438	0.39506	1.49202	0.135694	0.820882	Lrrc8c
RBFW000857	4308.59	0.420626	0.291309	1.44392	0.148762	0.838123	KYAT3
RBFW000858	456.57	0.223965	0.2699	0.829804	0.406649	0.969117	Gtf2b
RBFW000859	1318.42	0.0719801	0.295715	0.24341	0.807688	0.987835	PKN2
RBFW000860	0.30079	-0.142635	4.08047	-0.0349555	0.972115		unknown
RBFW000861	0.625309	2.70429	3.76285	0.718683	0.472336		unknown
RBFW000862	630.782	0.211834	0.243626	0.869505	0.384571	0.967296	Lmo4
RBFW000863	5.52661	0.872042	1.26692	0.688315	0.491254		unknown
RBFW000864	1961.03	-0.157099	0.247268	-0.635339	0.525208	0.982053	HS2ST1
RBFW000865	5559.36	-0.0758279	0.233895	-0.324196	0.74579	0.987835	SELENOF
RBFW000866	2287.7	0.162595	0.222077	0.732154	0.464074	0.975937	SH3GLB2
RBFW000866	2287.7	0.162595	0.222077	0.732154	0.464074	0.975937	SH3GLB1
RBFW000867	0.202035	0.819138	4.08047	0.200746	0.840897		Odf2l
RBFW000868	0						Col24a1
RBFW000869	43.1065	3.53219	0.952107	3.70987	0.000207369	0.0391719	COL24A1
RBFW000870	191.372	-0.266587	0.451332	-0.590667	0.554743	0.98364	ZNHIT6
RBFW000871	456.928	1.18217	0.664735	1.7784	0.075338	0.725018	CYR61
RBFW000872	1056.26	0.126317	0.304267	0.415151	0.678031	0.987835	Ddah1
RBFW000873	575.965	0.00159211	0.339268	0.00469278	0.996256	0.998874	unknown
RBFW000874	298.477	-0.0962201	0.324553	-0.29647	0.766871	0.987835	BCL10
RBFW000875	383.819	-0.155865	0.269004	-0.579414	0.56231	0.98364	CA052
RBFW000876	1540.82	0.597968	0.356725	1.67627	0.0936847	0.770084	SYDE2
RBFW000877	7.90412	1.03401	1.37693	0.750951	0.452682	0.975937	WDR63
RBFW000878	249.529	-0.13215	0.416205	-0.317511	0.750856	0.987835	Mcoln3
RBFW000879	1821.97	0.135813	0.255128	0.532334	0.594495	0.98364	MCOLN2
RBFW000880	468.582	0.211789	0.434652	0.48726	0.626074	0.986499	Lpar3
RBFW000881	48.6204	-0.0228307	0.56718	-0.040253	0.967891	0.996051	SSX2IP
RBFW000882	5.21861	-1.6217	1.44065	-1.12567	0.260304		VTG2
RBFW000883	3671.62	0.488779	0.469388	1.04131	0.297732	0.94418	CTBS
RBFW000884	0.791178	1.717	3.0096	0.570507	0.568334		unknown
RBFW000885	1.16228	2.39211	3.16266	0.756359	0.449434		SPATA1
RBFW000886	2218.89	-0.0683056	0.243277	-0.280773	0.778884	0.987835	Gng5
RBFW000887	828.089	-0.310764	0.258705	-1.20123	0.229662	0.914729	Rpf1
RBFW000888	0.177856	-1.10442	4.08047	-0.270659	0.786653		UOX
RBFW000889	831.379	0.312026	0.465217	0.67071	0.502405	0.977124	DNASE2B
RBFW000890	4511.1	-0.00630946	0.2479	-0.0254516	0.979695	0.996193	PRKACB
RBFW000891	71.4321	0.423146	0.53652	0.788686	0.430296	0.970469	TTLL7
RBFW000892	323.146	0.381236	0.43215	0.882186	0.377676	0.964261	ADGRL2
RBFW000893	0						unknown
RBFW000894	0						unknown
RBFW000895	461.843	-0.488857	0.383054	-1.27621	0.201882	0.896155	ADGRL4
RBFW000895	461.843	-0.488857	0.383054	-1.27621	0.201882	0.896155	Adgrl4
RBFW000896	0.944538	-0.408609	3.39514	-0.120351	0.904205		VTG1
RBFW000897	279.766	0.591534	0.695912	0.850013	0.395318	0.968874	Ptgfr
RBFW000898	5260.59	0.492384	0.313141	1.57241	0.115856	0.792326	DNAJB4
RBFW000899	1800.88	0.127551	0.211044	0.604381	0.54559	0.98364	Fubp1
RBFW000900	40.6282	0.458174	0.807716	0.567246	0.570547	0.98364	NEXN
RBFW000901	487.869	-0.129255	0.268947	-0.480598	0.630802	0.987835	MIGA1
RBFW000902	1.79073	-3.28688	2.76795	-1.18748	0.235039		USP33
RBFW000903	8.555	0.244625	1.2919	0.189352	0.849817	0.991741	TLL1
RBFW000904	0.511415	-2.55997	3.99634	-0.640577	0.521797		TLL1
RBFW000905	349.739	0.105012	0.629423	0.166839	0.867497	0.991741	Cpe
RBFW000905	349.739	0.105012	0.629423	0.166839	0.867497	0.991741	CPE
RBFW000906	4684.4	-2.42658	0.655465	-3.70208	0.000213838	0.039825	MSMO1
RBFW000907	504.795	-0.716997	0.376744	-1.90314	0.0570223	0.675102	Klhl2
RBFW000907	504.795	-0.716997	0.376744	-1.90314	0.0570223	0.675102	KLHL2
RBFW000908	70.3098	-0.326084	0.42546	-0.766427	0.443422	0.971282	KLHL2
RBFW000909	749.354	1.07018	0.430064	2.48842	0.0128314	0.394791	Tmem192
RBFW000910	0.404069	2.03376	4.01347	0.506734	0.612341		unknown
RBFW000911	158.178	1.35946	0.578217	2.35112	0.0187168	0.450377	2022-03-01
RBFW000912	372.051	-0.462486	0.303958	-1.52155	0.128123	0.810996	NPY5R
RBFW000912	372.051	-0.462486	0.303958	-1.52155	0.128123	0.810996	tma16
RBFW000913	0						NPY1R
RBFW000914	248.802	-0.839256	0.440888	-1.90356	0.0569677	0.675102	Naf1
RBFW000915	24.0339	-5.31997	1.67943	-3.16772	0.0015364	0.140109	FSTL5
RBFW000916	2032.6	-0.0372641	0.412618	-0.0903113	0.92804	0.992223	RAPGEF2
RBFW000917	3714.77	-0.327995	0.401246	-0.817441	0.413677	0.970337	FNIP2
RBFW000918	3459.18	-0.370499	0.339106	-1.09257	0.274581	0.937398	PPID
RBFW000919	9839.19	0.358188	0.217424	1.64742	0.0994724	0.77608	ETFDH
RBFW000920	258.759	0.545534	0.550491	0.990995	0.321688	0.948423	C4orf46
RBFW000921	2.44801	0.727241	2.20323	0.330079	0.74134		RXFP1
RBFW000922	269.607	0.247102	0.375715	0.657685	0.510741	0.978843	Tmem144
RBFW000923	23.4113	0.882967	0.75222	1.17382	0.240469	0.921392	GASK1B
RBFW000924	0						unknown
RBFW000925	1.76927	-4.34604	2.59798	-1.67286	0.0943553		GRIA2
RBFW000926	1.72692	1.1462	2.06786	0.554291	0.57938		GLRB
RBFW000927	15.5771	-0.253235	0.797117	-0.317688	0.750721	0.987835	PDGFC
RBFW000928	2033.4	-0.162216	0.239859	-0.676299	0.498851	0.976331	CTSO
RBFW000929	61303.4	0.683275	0.376318	1.81568	0.069419	0.714917	TDO2
RBFW000930	6.31327	0.198335	1.17508	0.168784	0.865966	0.991741	ASIC5
RBFW000931	69.7056	0.510961	0.447058	1.14294	0.253064	0.927924	GUCY1B1
RBFW000932	38.0668	0.351628	0.673321	0.52223	0.60151	0.984621	GUCY1A1
RBFW000933	0						unknown
RBFW000934	3.64851	0.488537	1.42253	0.343428	0.731277		MAP9
RBFW000934	3.64851	0.488537	1.42253	0.343428	0.731277		Map9
RBFW000935	24.5931	0.638508	0.758115	0.842231	0.399659	0.968874	NPY2R
RBFW000936	0						unknown
RBFW000937	0						Rbm46
RBFW000938	160.406	0.510005	0.641479	0.795044	0.426588	0.970337	LRAT
RBFW000939	2975.67	0.0121422	0.280419	0.0433003	0.965462	0.995655	unknown
RBFW000940	333.389	-1.21481	0.538727	-2.25496	0.0241356	0.506345	unknown
RBFW000941	299101	-0.7982	0.438421	-1.82062	0.0686639	0.713366	FGG
RBFW000941	299101	-0.7982	0.438421	-1.82062	0.0686639	0.713366	FGA
RBFW000942	170084	-0.733262	0.459791	-1.59477	0.110763	0.788438	FGB
RBFW000943	892.22	-0.126304	0.259046	-0.487574	0.625852	0.986499	PLRG1
RBFW000944	0						DCHS2
RBFW000945	0.177856	-1.10442	4.08047	-0.270659	0.786653		SFRP2
RBFW000946	0						unknown
RBFW000947	415.311	-0.325504	0.676844	-0.480914	0.630578	0.987835	TLR2-2
RBFW000948	781.197	0.527446	0.297053	1.7756	0.0757997	0.725253	TMEM131L
RBFW000949	2.84844	-3.0901	2.03324	-1.51979	0.128564		MND1
RBFW000950	1727.99	0.160879	0.474952	0.338726	0.734816	0.987835	TRIM2
RBFW000951	9.74257	0.0277538	0.957956	0.028972	0.976887	0.996051	unknown
RBFW000952	11.0719	0.052296	0.858964	0.0608827	0.951453	0.993732	Fhdc1
RBFW000953	1068.78	0.0426492	0.223335	0.190965	0.848553	0.991741	ARFIP1
RBFW000954	5.16062	-2.9645	1.64612	-1.8009	0.0717182		TIGD4
RBFW000955	18.1131	-0.151834	0.866742	-0.175178	0.860939	0.991741	TMEM154
RBFW000956	0						unknown
RBFW000957	160.429	0.461113	0.465025	0.991587	0.321399	0.948423	FBXW7
RBFW000957	160.429	0.461113	0.465025	0.991587	0.321399	0.948423	Fbxw7
RBFW000958	709.535	-0.773379	0.45398	-1.70355	0.0884647	0.758113	Gatb
RBFW000959	29.8046	0.3339	0.790439	0.422423	0.672716	0.987835	unknown
RBFW000960	308.155	0.718676	0.553296	1.2989	0.193978	0.889972	FAM160A1
RBFW000961	2.95525	-0.409046	1.80958	-0.226045	0.821166		unknown
RBFW000962	1046.3	0.752336	0.319389	2.35554	0.0184957	0.448749	SH3D19
RBFW000963	13201.5	-0.0639175	0.213472	-0.299419	0.76462	0.987835	RPS3A
RBFW000964	163.98	-0.542434	0.520359	-1.04242	0.297216	0.94418	PRAG1
RBFW000965	5.5143	-0.878005	1.19196	-0.736607	0.461362		Cldn23
RBFW000966	3.60858	-1.43306	1.9795	-0.723951	0.469096		LRP2
RBFW000967	5008.18	-0.606368	0.216985	-2.79451	0.00519782	0.259409	PPP1R3B
RBFW000968	791.764	0.0395395	0.243968	0.162068	0.871252	0.991741	ERI1
RBFW000968	791.764	0.0395395	0.243968	0.162068	0.871252	0.991741	MFHAS1
RBFW000969	48.1574	0.0664641	0.557893	0.119134	0.905169	0.992181	Tnks
RBFW000970	26.9864	0.195968	0.863236	0.227015	0.820412	0.987835	unknown
RBFW000971	504.379	-0.052639	0.359045	-0.146609	0.883441	0.991741	TNKS
RBFW000972	166.564	0.444383	0.820934	0.541314	0.588291	0.98364	DUSP4
RBFW000973	5.64227	1.56291	1.80665	0.865087	0.386991		ISK1L
RBFW000974	14.6298	1.3524	1.16511	1.16074	0.245746	0.922568	HOPX
RBFW000975	248.357	0.986981	0.448286	2.20168	0.0276881	0.530609	THEGL
RBFW000975	248.357	0.986981	0.448286	2.20168	0.0276881	0.530609	ARL9
RBFW000976	1679.21	-0.549908	0.312076	-1.7621	0.0780532	0.736686	SRP72
RBFW000977	364.67	-0.0910301	0.261727	-0.347806	0.727986	0.987835	Leprotl1
RBFW000978	4290.05	-0.789414	0.384596	-2.05258	0.0401135	0.607541	saraf
RBFW000979	666.242	0.324315	0.326999	0.991792	0.321299	0.948423	REST
RBFW000980	49.4134	0.0974305	0.517862	0.18814	0.850767	0.991741	Epha5
RBFW000980	49.4134	0.0974305	0.517862	0.18814	0.850767	0.991741	EPHA5
RBFW000981	46.7051	-0.306061	0.877056	-0.348964	0.727117	0.987835	CENPC
RBFW000982	906.244	-0.331289	0.27891	-1.1878	0.234912	0.915569	UBA6
RBFW000983	7.41011	-0.684903	1.19917	-0.571149	0.567899	0.98364	TMPRSS11E
RBFW000984	800.779	-0.160621	0.267086	-0.601385	0.547584	0.98364	Ythdc1
RBFW000985	1795.5	0.0784099	0.342998	0.228601	0.819179	0.987835	Ugt2a2
RBFW000986	0.189527	-1.10442	4.08047	-0.270659	0.786653		FAM19A2
RBFW000987	0						unknown
RBFW000988	1271.49	0.121652	0.266711	0.45612	0.648304	0.987835	USP15
RBFW000989	1337.02	0.00747869	0.280886	0.0266253	0.978759	0.996051	MON2
RBFW000990	1119.07	0.235159	0.305654	0.769363	0.441678	0.971282	PPM1H
RBFW000991	0						unknown
RBFW000992	3.68458	-0.588366	1.37822	-0.426904	0.669449		Avpr1a
RBFW000993	1054.9	-0.00775486	0.285341	-0.0271775	0.978318	0.996051	RXYLT1
RBFW000994	103.322	-0.0635223	0.398709	-0.15932	0.873417	0.991741	SRGAP1
RBFW000994	103.322	-0.0635223	0.398709	-0.15932	0.873417	0.991741	Srgap1
RBFW000995	2029.59	-0.0936985	0.341006	-0.274771	0.783492	0.987835	C12orf66
RBFW000996	4754.59	-0.21639	0.239781	-0.902451	0.366817	0.961051	RPL18A
RBFW000997	2786.63	0.164999	0.243371	0.677974	0.497788	0.976331	XPOT
RBFW000998	860.838	0.101749	0.294097	0.34597	0.729366	0.987835	TBK1
RBFW000999	1505.84	-0.325834	0.278465	-1.17011	0.241957	0.921392	RASSF3
RBFW001000	2900.49	0.249845	0.385107	0.648767	0.516489	0.978972	GNS
RBFW001001	1750.74	0.326174	0.340704	0.957351	0.33839	0.953403	TBC1D30
RBFW001001	1750.74	0.326174	0.340704	0.957351	0.33839	0.953403	Tbc1d30
RBFW001002	0.379891	-0.142635	4.08047	-0.0349555	0.972115		unknown
RBFW001003	6.32165	0.969465	1.11963	0.865882	0.386555	0.967296	wif1
RBFW001004	378.265	-0.0378324	0.299385	-0.126367	0.899442	0.991741	LEMD3
RBFW001005	212.487	0.530275	0.341699	1.55188	0.120692	0.797382	MSRB3
RBFW001006	78.8879	1.08739	0.413181	2.63175	0.0084946	0.325777	HMGA2
RBFW001007	146.33	0.687218	0.457979	1.50055	0.133473	0.816775	unknown
RBFW001008	996.473	0.065328	0.355985	0.183513	0.854395	0.991741	LLPH
RBFW001009	567.254	-0.215361	0.244197	-0.881915	0.377823	0.964261	Tmbim4
RBFW001010	977.924	-0.37936	0.337385	-1.12441	0.260837	0.932942	HELB
RBFW001011	4.87451	0.167293	1.26039	0.132731	0.894406		GRIP1
RBFW001012	4567.04	-0.330982	0.236796	-1.39775	0.162187	0.860164	CAND1
RBFW001013	449.794	0.236915	0.381355	0.621246	0.534438	0.98364	DYRK2
RBFW001014	2.27228	-0.292526	2.74235	-0.10667	0.915051		IFNG
RBFW001015	0						IL26
RBFW001016	0						IL22
RBFW001017	476.397	0.397155	0.282626	1.40523	0.159953	0.857687	MDM1
RBFW001018	1592.33	0.189826	0.252743	0.751063	0.452615	0.975937	RAP1B
RBFW001019	478.591	-0.502444	0.243272	-2.06536	0.0388893	0.60157	NUP107
RBFW001019	478.591	-0.502444	0.243272	-2.06536	0.0388893	0.60157	Nup107
RBFW001020	1965.95	0.419991	0.290769	1.44441	0.148623	0.838057	slc35e3
RBFW001021	768.47	0.212719	0.27417	0.775867	0.437827	0.971282	MDM2
RBFW001022	52.9905	0.745287	0.619562	1.20293	0.229005	0.914729	Cpm
RBFW001023	1131.31	0.0568077	0.243089	0.233691	0.815225	0.987835	CPSF6
RBFW001024	243.725	-0.302038	0.326448	-0.925225	0.354849	0.957661	YEATS4
RBFW001025	560.769	0.150854	0.309504	0.487405	0.625972	0.986499	FRS2
RBFW001026	2786.31	-0.210012	0.216759	-0.968875	0.332608	0.953403	CCT2
RBFW001027	0						LRRC10
RBFW001028	16.3276	-5.63447	1.88503	-2.98906	0.00279841	0.198943	ctse-a
RBFW001029	0						Best3
RBFW001030	522.909	-0.261949	0.273922	-0.956292	0.338925	0.953403	RAB3IP
RBFW001031	1.58485	-0.962727	2.47535	-0.388925	0.697331		MYRFL
RBFW001032	20.4264	-0.47879	0.621799	-0.770008	0.441295	0.971282	unknown
RBFW001033	710.336	-0.023154	0.235808	-0.0981899	0.921781	0.992223	Cnot2
RBFW001034	0.145088	0.819138	4.08047	0.200746	0.840897		KCNMB4
RBFW001035	3720.03	-0.207715	0.344194	-0.603482	0.546188	0.98364	Ptprb
RBFW001036	33.6498	0.10189	0.640041	0.159193	0.873516	0.991741	PTPRR
RBFW001037	95.3519	0.239131	0.369426	0.647305	0.517435	0.979195	Tspan8
RBFW001038	32.9635	0.219839	1.01031	0.217596	0.827744	0.988158	LGR5
RBFW001039	1494.96	-0.221721	0.40125	-0.552575	0.580554	0.98364	ZFC3H1
RBFW001040	31.9681	-0.656268	0.638949	-1.02711	0.30437	0.94418	unknown
RBFW001041	989.143	0.0909823	0.293913	0.309555	0.756899	0.987835	TMEM19
RBFW001042	2201.93	0.034425	0.2039	0.168833	0.865928	0.991741	Rab21
RBFW001043	799.893	-0.0238053	0.271446	-0.0876978	0.930117	0.992223	TBC1D15
RBFW001044	2.09197	2.4431	2.31733	1.05427	0.291758		TPH2
RBFW001045	0.145088	0.819138	4.08047	0.200746	0.840897		TRHDE
RBFW001046	0						unknown
RBFW001047	0.479702	0.663019	4.04637	0.163855	0.869845		KCNC2
RBFW001048	0.145088	0.819138	4.08047	0.200746	0.840897		Caps2
RBFW001049	156.521	0.416693	0.561303	0.742367	0.457865	0.975937	CCDC107
RBFW001050	8.68883	1.60275	1.08304	1.47986	0.138911	0.825631	GLIPR1
RBFW001051	35.0736	0.186922	0.88734	0.210654	0.833157	0.989762	GLIPR1
RBFW001052	1141.48	0.0399259	0.271333	0.147147	0.883016	0.991741	Krr1
RBFW001053	7.40453	-0.0942327	1.28805	-0.0731591	0.94168	0.993719	PHLDA1
RBFW001054	4500.32	0.0163505	0.214339	0.0762836	0.939193	0.993345	NAP1L1
RBFW001055	176.201	-0.282233	0.63025	-0.447811	0.654289	0.987835	BBS10
RBFW001056	2626.37	0.154103	0.431153	0.357422	0.720776	0.987835	Osbpl8
RBFW001057	0.549157	2.49787	3.98447	0.626901	0.530724		unknown
RBFW001058	0.467107	-2.44216	4.00387	-0.609951	0.541895		Kcnd2
RBFW001059	1124.63	-0.988507	0.31597	-3.12848	0.00175713	0.154446	TSPAN12
RBFW001060	278.135	0.330592	0.286524	1.1538	0.248581	0.924941	ING3
RBFW001061	331.682	0.719724	0.599997	1.19955	0.230316	0.915137	CPED1
RBFW001062	8.33805	0.187083	1.13934	0.164202	0.869572	0.991741	WNT16
RBFW001063	0.202035	0.819138	4.08047	0.200746	0.840897		unknown
RBFW001064	1.94928	-1.24989	2.30921	-0.541263	0.588326		unknown
RBFW001065	649.847	0.536188	0.373123	1.43703	0.15071	0.840681	FAM3C
RBFW001066	0.479702	0.663019	4.04637	0.163855	0.869845		PTPRZ1
RBFW001067	4402.07	0.307809	0.351425	0.875888	0.381091	0.966468	AASS
RBFW001068	0						FEZF1
RBFW001069	68.0444	-0.575	0.481441	-1.19433	0.232348	0.915137	Cadps2
RBFW001070	3.42888	0.49769	2.45085	0.203068	0.839082		SLC13A1
RBFW001071	2049.6	0.0531316	0.308899	0.172003	0.863435	0.991741	ATP6AP1
RBFW001072	19.9217	-0.336947	0.761371	-0.442553	0.658089	0.987835	IQUB
RBFW001073	3363.07	-0.108766	0.24437	-0.445086	0.656258	0.987835	NDUFA5
RBFW001074	0.189527	-1.10442	4.08047	-0.270659	0.786653		LMOD2
RBFW001075	1592.82	0.0864534	0.271926	0.31793	0.750538	0.987835	Wasl
RBFW001076	0						HYAL
RBFW001077	0						unknown
RBFW001078	0						SPAM1
RBFW001079	2.4953	2.01176	2.20968	0.91043	0.362596		Arl8b
RBFW001080	0.467107	-2.44216	4.00387	-0.609951	0.541895		GPR37
RBFW001081	173.146	-0.218688	0.607072	-0.360234	0.718672	0.987835	POT1
RBFW001082	0						Topors
RBFW001083	0						Grm8
RBFW001084	0						GRM8
RBFW001085	0.333559	-1.94857	4.04278	-0.481988	0.629814		GRM8
RBFW001086	215.583	-0.223169	0.381158	-0.585503	0.55821	0.98364	ZNF800
RBFW001087	53.2592	0.429116	0.637912	0.672689	0.501145	0.976819	unknown
RBFW001088	4192.66	0.541685	0.347259	1.55989	0.118787	0.7948	PLXNB2
RBFW001089	118.636	-0.485518	1.79722	-0.27015	0.787045	0.987835	MAPK12
RBFW001090	481.53	0.435959	0.296931	1.46822	0.142045	0.831337	hdac10
RBFW001091	193.825	-0.661616	0.547792	-1.20779	0.227129	0.912864	Tubgcp6
RBFW001092	4702.34	-0.0102944	0.274668	-0.0374793	0.970103	0.996051	SELENOO
RBFW001093	966.406	-0.241067	0.235758	-1.02252	0.306536	0.945406	Trabd
RBFW001094	0						TSPAN7
RBFW001095	0.445878	0.663019	4.04637	0.163855	0.869845		Panx2
RBFW001096	0.155702	-1.10442	4.08047	-0.270659	0.786653		MOV10L1
RBFW001097	0						MLC1
RBFW001098	3.6816	-0.0522193	2.21406	-0.0235854	0.981183		IL17REL
RBFW001099	268.059	-0.216957	0.512196	-0.423582	0.671871	0.987835	PIM3
RBFW001100	6736.87	-1.49726	0.419344	-3.57048	0.000356324	0.0572199	creld2-a
RBFW001101	906.783	-0.872748	0.286846	-3.04257	0.00234567	0.186383	Alg12
RBFW001102	740.209	-0.378906	0.447336	-0.847029	0.396979	0.968874	ZBED4
RBFW001103	0						unknown
RBFW001104	494.56	0.521211	0.349008	1.49341	0.13533	0.819859	BRD1
RBFW001105	0						SORCS3
RBFW001106	0.311405	-1.86372	4.05086	-0.46008	0.645459		Cfap58
RBFW001107	749.51	0.052413	0.295372	0.177448	0.859157	0.991741	ITPRIP
RBFW001108	4419.49	-0.20976	0.265027	-0.791465	0.428673	0.970469	GSTO1
RBFW001109	102.024	1.94118	0.990041	1.9607			CFAP43
RBFW001110	8.52215	-0.787423	1.07595	-0.731841	0.464266	0.975937	SFR1
RBFW001111	1.23772	-2.61384	3.07675	-0.849544	0.395579		COL17A1
RBFW001112	969.906	0.00269003	0.319568	0.00841772	0.993284	0.998823	SLK
RBFW001113	91.5177	-0.364786	0.528226	-0.690587	0.489825	0.976145	STN1
RBFW001114	0						Sh3pxd2a
RBFW001115	0.145088	0.819138	4.08047	0.200746	0.840897		Sh3pxd2a
RBFW001116	176.841	0.203251	0.353504	0.574961	0.565318	0.98364	SH3PXD2A
RBFW001117	81.0983	0.592851	0.644357	0.920066	0.357538	0.957661	NEURL1
RBFW001118	0						unknown
RBFW001119	0						CALHM3
RBFW001120	0						Calhm1
RBFW001121	11.5876	1.55557	0.931238	1.67043	0.0948346	0.771059	CALHM2
RBFW001122	4.01238	1.09603	1.99289	0.54997	0.58234		unknown
RBFW001123	1134.06	-0.559812	0.306815	-1.82459	0.0680626	0.712019	PDCD11
RBFW001124	3556.29	-0.322925	0.254255	-1.27008	0.204054	0.898559	unknown
RBFW001125	294.947	-0.346427	0.293692	-1.17956	0.238176	0.91955	TAF5
RBFW001126	798.867	0.16286	0.309946	0.525448	0.599272	0.983987	PCGF6
RBFW001127	684.968	0.636275	0.443163	1.43576	0.151071	0.841067	Ina
RBFW001128	5884.66	0.258241	0.273288	0.94494	0.34469	0.953403	NT5C2
RBFW001129	14.3708	1.23939	0.792018	1.56484	0.117619	0.793915	unknown
RBFW001130	18.0039	0.763362	0.765237	0.997549	0.318498	0.947587	unknown
RBFW001131	22.7511	0.801278	0.805379	0.994909	0.319781	0.948124	unknown
RBFW001132	331.302	0.593269	0.370297	1.60214	0.109124	0.785458	CNNM2
RBFW001133	905.183	-0.347556	0.254171	-1.36741	0.171497	0.866777	AS3MT
RBFW001134	614.598	-0.553359	0.394648	-1.40216	0.160868	0.858532	BORCS7
RBFW001135	1.71329	-4.30295	2.60405	-1.6524	0.0984522		CYP17A1
RBFW001136	557.065	-0.515371	0.340238	-1.51474	0.129839	0.813737	WBP1L
RBFW001137	4249.29	-0.105125	0.317272	-0.33134	0.740388	0.987835	Sfxn2
RBFW001138	490.761	-0.397623	0.256782	-1.54849	0.121505	0.800486	ARL3
RBFW001139	602.303	0.00610246	0.329264	0.0185336	0.985213	0.99758	Trim8
RBFW001140	2341.8	0.46228	0.268613	1.72099	0.0852534	0.751734	SUFU
RBFW001141	1022.31	0.0893578	0.243249	0.367352	0.713356	0.987835	Actr1a
RBFW001142	4096.36	-0.619313	0.468228	-1.32267	0.185944	0.883979	MFSD13A
RBFW001143	47.6931	-2.13253	1.19615	-1.78284	0.074613	0.72321	unknown
RBFW001144	1238.39	-0.685151	0.401209	-1.70771	0.0876895	0.757599	SLF2
RBFW001145	14.4063	-1.54509	0.980589	-1.57567	0.115102	0.792289	unknown
RBFW001146	2066.18	-0.402871	0.268632	-1.49972	0.133688	0.816775	SEMA4G
RBFW001146	2066.18	-0.402871	0.268632	-1.49972	0.133688	0.816775	Sema4g
RBFW001147	930.166	-0.187464	0.292742	-0.640374	0.521929	0.981001	MRPL43
RBFW001148	541.262	-0.618325	0.316795	-1.95181	0.0509604	0.656134	TWNK
RBFW001149	24.1806	1.2035	0.830474	1.44917	0.147291	0.8359	PDZD7
RBFW001150	329.527	0.412179	0.324205	1.27135	0.203604	0.898559	Sfxn3
RBFW001151	0						KAZALD1
RBFW001152	0						TLX1
RBFW001153	0						Lbx1
RBFW001154	374.258	-0.0574011	0.290845	-0.19736	0.843546	0.991741	BTRC
RBFW001155	232	-0.275966	0.299462	-0.921541	0.356768	0.957661	unknown
RBFW001156	64.7343	-0.0964794	0.459028	-0.210182	0.833526	0.989762	unknown
RBFW001157	1.71464	-1.60561	2.43169	-0.660287	0.50907		SLC2A9
RBFW001158	207.274	-0.397196	0.294048	-1.35079	0.176764	0.875314	POLL
RBFW001159	171.833	0.622404	0.367214	1.69493	0.0900879	0.762693	Dpcd
RBFW001160	379.616	0.0571948	0.330717	0.172942	0.862697	0.991741	Fbxw4
RBFW001161	0.367384	-2.07036	4.03195	-0.513488	0.60761		FGF8
RBFW001162	205.279	-1.53192	0.615649	-2.48831	0.0128352	0.394791	NPM3
RBFW001163	753.913	0.20757	0.254272	0.81633	0.414312	0.970337	OGA
RBFW001164	1.78163	1.939	2.9911	0.648256	0.516819		Kcnip2
RBFW001164	1.78163	1.939	2.9911	0.648256	0.516819		KCNIP2
RBFW001165	602.081	-0.00129975	0.225804	-0.00575611	0.995407	0.998874	ARMH3
RBFW001166	595.907	-0.250862	0.329182	-0.762078	0.446014	0.971404	Hps6
RBFW001167	2.91286	1.59135	1.76897	0.899593	0.368337		prom1a
RBFW001168	553.649	0.0215841	0.337065	0.0640355	0.948942	0.993719	LDB1
RBFW001169	924.732	-0.675627	0.49415	-1.36725	0.171546	0.866777	PPRC1
RBFW001170	129.321	0.109078	0.437759	0.249174	0.803226	0.987835	Gm3414
RBFW001170	129.321	0.109078	0.437759	0.249174	0.803226	0.987835	LCORL
RBFW001170	129.321	0.109078	0.437759	0.249174	0.803226	0.987835	LCOR
RBFW001171	5.73676	0.467226	1.63044	0.286564	0.774446		SLIT1
RBFW001172	13.9982	0.0838658	0.979974	0.0855796	0.931801	0.992223	ARHGAP19
RBFW001173	1091.08	-0.526145	0.306841	-1.71472	0.0863975	0.753584	RRP12
RBFW001174	28625.3	-0.24823	0.243575	-1.01911	0.308149	0.945429	PGAM1
RBFW001175	157.201	-0.267627	0.372519	-0.718424	0.472496	0.975937	Exosc1
RBFW001176	456.397	-0.281989	0.283851	-0.993438	0.320497	0.948259	Zdhhc16
RBFW001176	456.397	-0.281989	0.283851	-0.993438	0.320497	0.948259	ZDHHC16
RBFW001177	1094.28	-0.0126756	0.257743	-0.049179	0.960777	0.994939	MMS19
RBFW001178	735.204	0.343177	0.478036	0.717889	0.472826	0.975937	ubtd1
RBFW001179	5.53232	0.326282	1.54882	0.210665	0.833149		Ankrd2
RBFW001180	2852.36	0.249316	0.315426	0.790411	0.429288	0.970469	HOGA1
RBFW001181	965.844	0.126324	0.270818	0.466453	0.640892	0.987835	MORN4
RBFW001182	1324.39	0.341243	0.367421	0.928752	0.353018	0.957661	PI4K2A
RBFW001183	20.0657	0.443143	0.696753	0.636011	0.524769	0.982053	AVPI1
RBFW001184	108.233	0.412599	0.525659	0.784918	0.432502	0.971128	marveld1
RBFW001185	1375.93	-0.202842	0.300185	-0.675723	0.499216	0.976331	ZFYVE27
RBFW001186	25.0684	-0.0392598	0.947018	-0.0414562	0.966932	0.99593	SFRP5
RBFW001187	0.202035	0.819138	4.08047	0.200746	0.840897		GOLGA7B
RBFW001188	26.9325	-0.34028	1.11057	-0.306402	0.759298	0.987835	CRTAC1
RBFW001188	26.9325	-0.34028	1.11057	-0.306402	0.759298	0.987835	Crtac1
RBFW001189	181.225	-0.65965	0.356103	-1.85241	0.0639665	0.70016	R3hcc1l
RBFW001190	2.99196	0.433404	1.81796	0.238401	0.81157		LOXL4
RBFW001191	5.72453	-1.21038	1.86474	-0.649088	0.516281		LOXL4
RBFW001192	206.062	-1.49903	0.78395	-1.91215	0.0558574	0.674851	PYROXD2
RBFW001193	32.1303	0.237905	0.713096	0.333622	0.738665	0.987835	Hps1
RBFW001194	24.0261	-0.636939	0.660825	-0.963854	0.335119	0.953403	HPS1
RBFW001195	56.8623	1.07192	0.564543	1.89873	0.0575994	0.675102	Hpse2
RBFW001196	6.60985	1.09164	1.33205	0.819517	0.412491	0.970337	HPSE2
RBFW001197	224.652	-0.346706	0.55751	-0.621884	0.534018	0.98364	CNNM1
RBFW001198	50863.1	0.0636374	0.317898	0.200182	0.841339	0.991331	GOT1
RBFW001199	1.91782	-0.406824	2.0255	-0.200851	0.840815		NKX2-3
RBFW001200	1030.96	-0.889628	0.365093	-2.43672	0.0148212	0.410002	SLC25A28
RBFW001201	2594.2	-0.865735	0.432182	-2.00317	0.045159	0.625275	ENTPD7
RBFW001202	248.911	0.174138	0.501116	0.347501	0.728215	0.987835	ATP6V0E2
RBFW001203	365.621	0.504988	0.367257	1.37503	0.169123	0.863453	COX15
RBFW001204	474.328	-0.108449	0.30091	-0.360402	0.718546	0.987835	CUTC
RBFW001205	13309	0.769181	0.392072	1.96184	0.0497814	0.64662	ABCC2
RBFW001206	1019.36	-0.403766	0.356085	-1.1339	0.256836	0.930943	DNMBP
RBFW001207	1397.18	-0.200602	0.398502	-0.503389	0.614691	0.985151	CPN1
RBFW001208	20.8357	0.760956	0.779611	0.976071	0.329029	0.951891	unknown
RBFW001209	94.9949	0.596616	0.427153	1.39673	0.162495	0.860164	ENTPD1
RBFW001210	0.202035	0.819138	4.08047	0.200746	0.840897		GABRP
RBFW001211	0.601333	2.65112	3.97673	0.666658	0.50499		adgra2
RBFW001212	126.037	0.217127	0.402723	0.539149	0.589784	0.98364	ADGRA3
RBFW001213	23.8267	-0.314695	0.637163	-0.493901	0.621376	0.986044	Kndc1
RBFW001214	0.445878	0.663019	4.04637	0.163855	0.869845		vent1
RBFW001214	0.445878	0.663019	4.04637	0.163855	0.869845		vent1B
RBFW001215	0						unknown
RBFW001216	1.13625	-2.47343	3.88442	-0.636755	0.524284		HS3ST1
RBFW001217	1.71748	3.06201	2.34154	1.30769	0.190979		unknown
RBFW001218	6.86866	1.36467	1.114	1.22502	0.220568	0.909551	DNTT
RBFW001219	425.617	0.718676	0.386948	1.85729	0.0632698	0.697343	BLNK
RBFW001220	302.633	0.097931	0.31364	0.31224	0.754858	0.987835	ZNF518A
RBFW001221	0						unknown
RBFW001222	199.047	-0.204294	0.355343	-0.574921	0.565345	0.98364	Ccnj
RBFW001223	607.406	-0.163095	0.369639	-0.441229	0.659047	0.987835	Dusp11
RBFW001224	1121.61	-0.167495	0.242293	-0.691291	0.489383	0.976145	BTAF1
RBFW001225	43.6654	0.397756	0.684581	0.581021	0.561226	0.98364	unknown
RBFW001226	430.836	0.567544	0.45961	1.23484	0.216891	0.905562	Cpeb3
RBFW001227	1200.53	0.00261366	0.256861	0.0101754	0.991881	0.998536	2022-03-05
RBFW001228	6541.66	0.327389	0.345655	0.947154	0.34356	0.953403	IDE
RBFW001229	206.791	0.241881	0.638777	0.378663	0.704938	0.987835	kif11
RBFW001230	2253.66	-0.467531	0.349434	-1.33797	0.180908	0.879573	HHEX
RBFW001231	461.481	-0.161898	0.268049	-0.603988	0.545852	0.98364	EXOC6
RBFW001232	2.6602	-2.44527	2.48776	-0.982917	0.325648		CYP26C1
RBFW001233	1.11313	-2.52415	3.23917	-0.779257	0.435828		unknown
RBFW001234	18.8575	-2.13349	0.897549	-2.37702	0.017453	0.442957	CYP26A1
RBFW001235	254.965	0.281011	0.282062	0.996272	0.319118	0.948124	MYOF
RBFW001235	254.965	0.281011	0.282062	0.996272	0.319118	0.948124	Myof
RBFW001236	6.78259	0.999324	1.08362	0.922205	0.356422	0.957661	CEP55
RBFW001237	29.0066	-0.816761	0.639905	-1.27638	0.201822	0.896155	Ffar4
RBFW001238	256451	-0.267219	0.292876	-0.912397	0.36156	0.960495	RBP4
RBFW001239	0						PDE6C
RBFW001240	330.053	0.183198	0.441181	0.415245	0.677962	0.987835	Fra10ac1
RBFW001241	8.42929	0.475126	0.996527	0.476782	0.633517	0.987835	Lgi1
RBFW001241	8.42929	0.475126	0.996527	0.476782	0.633517	0.987835	LGI1
RBFW001242	119.919	0.360055	0.497058	0.724372	0.468838	0.975937	SLC35G1
RBFW001243	29.6107	0.774663	0.625808	1.23786	0.215768	0.905562	PLCE1
RBFW001244	1049.84	0.0363595	0.271239	0.134049	0.893364	0.991741	NOC3L
RBFW001245	1.67011	0.526208	2.35744	0.223212	0.823371		dl
RBFW001246	0						Fgfbp3
RBFW001247	1841.19	0.528972	0.328554	1.61	0.107398	0.785458	Tnks2
RBFW001247	1841.19	0.528972	0.328554	1.61	0.107398	0.785458	Tnks
RBFW001248	52.1721	-0.453914	0.595524	-0.762209	0.445935	0.971404	PPIL4
RBFW001249	974.007	-0.188299	0.432919	-0.434952	0.663597	0.987835	RIN2
RBFW001250	80.7513	0.119181	0.542267	0.219784	0.82604	0.987835	SLC24A3
RBFW001251	433.717	-0.0861372	0.253775	-0.339424	0.734291	0.987835	Crnkl1
RBFW001252	28.4343	-0.827886	0.897066	-0.922881	0.356069	0.957661	CFAP61
RBFW001253	0						unknown
RBFW001254	16.4357	-0.222184	0.987278	-0.225047	0.821942	0.987835	unknown
RBFW001255	0.896279	3.21346	3.95432	0.812646	0.416421		unknown
RBFW001256	21.1639	0.381783	0.616786	0.618988	0.535925	0.98364	unknown
RBFW001257	6.09822	0.265429	1.07944	0.245894	0.805764	0.987835	unknown
RBFW001258	118.155	0.221456	0.357199	0.619981	0.53527	0.98364	RALGAPA2
RBFW001259	0.404069	2.03376	4.01347	0.506734	0.612341		unknown
RBFW001260	2.1173	-0.529648	2.76158	-0.191792	0.847905		unknown
RBFW001261	150.223	-0.533585	0.376227	-1.41825	0.156117	0.849958	KIZ
RBFW001262	1029.99	-0.0367968	0.240483	-0.153012	0.878389	0.991741	XRN2
RBFW001263	0						Nkx2-4
RBFW001264	0						nkx2.2a
RBFW001265	0						unknown
RBFW001266	0.958349	-0.24086	2.89384	-0.0832317	0.933667		Pax1
RBFW001267	527.069	0.175879	0.380153	0.462653	0.643613	0.987835	foxa2
RBFW001268	0.155702	-1.10442	4.08047	-0.270659	0.786653		Sstr4
RBFW001269	249.04	0.197561	0.325412	0.60711	0.543778	0.98364	THBD
RBFW001270	132.942	-0.101826	0.311582	-0.326805	0.743816	0.987835	Cd93
RBFW001271	264.148	-0.302855	0.377827	-0.801569	0.422802	0.970337	GZF1
RBFW001272	5.41213	0.518919	1.39732	0.371368	0.710363		unknown
RBFW001273	58.6401	0.370891	0.555362	0.667837	0.504238	0.978107	Napb
RBFW001274	1.20514	2.44923	3.83437	0.638757	0.522981		Ctnna2
RBFW001275	912.715	0.278882	0.271997	1.02531	0.305215	0.944386	ZC3H6
RBFW001276	40.096	-0.344077	0.601269	-0.572252	0.567152	0.98364	Fbln7
RBFW001277	1515.78	0.655989	0.373493	1.75636	0.079027	0.740398	Mertk
RBFW001277	1515.78	0.655989	0.373493	1.75636	0.079027	0.740398	MERTK
RBFW001278	555.637	-0.21837	0.286073	-0.763337	0.445263	0.971282	ANAPC1
RBFW001279	113.143	0.864782	0.644322	1.34216	0.179544	0.878947	BCL2L11
RBFW001280	20.6544	1.1405	1.29397	0.881392	0.378106	0.964261	BUB1
RBFW001281	127.686	-0.377106	0.394886	-0.954974	0.339591	0.953403	TPC1
RBFW001282	43.5796	0.462404	0.505027	0.915603	0.359875	0.959982	NPHP1
RBFW001282	43.5796	0.462404	0.505027	0.915603	0.359875	0.959982	Nphp1
RBFW001283	5.07602	-0.550376	1.23738	-0.444793	0.656469		MALL
RBFW001284	216.058	-0.396544	0.397426	-0.997779	0.318386	0.947587	ASB3
RBFW001285	0						unknown
RBFW001286	6908.05	0.0978333	0.256127	0.381972	0.702482	0.987835	chac2
RBFW001287	2646.57	-0.758564	0.306304	-2.4765	0.0132676	0.395402	Erlec1
RBFW001288	12.2695	0.348786	0.831206	0.419615	0.674767	0.987835	TLR2-1
RBFW001289	9.95348	1.69971	0.986568	1.72285	0.0849152	0.751734	GPR75
RBFW001290	3661.61	0.217264	0.337066	0.644574	0.519203	0.979839	PSME4
RBFW001291	763.794	0.0552909	0.278697	0.19839	0.84274	0.991741	ACYP2
RBFW001292	4.83549	-1.22999	1.26703	-0.970767	0.331664		unknown
RBFW001293	7752.65	-0.0954789	0.2567	-0.371947	0.709932	0.987835	SPTBN1
RBFW001294	0						unknown
RBFW001295	1.36421	-0.344416	3.73087	-0.0923153	0.926448		EML6
RBFW001296	0						unknown
RBFW001297	19366.7	-0.0386905	0.228423	-0.169381	0.865497	0.991741	RTN4
RBFW001298	6499.52	-0.131126	0.21584	-0.607516	0.543509	0.98364	RPS27A
RBFW001299	696.568	-0.463288	0.299259	-1.54811	0.121595	0.800486	MTIF2
RBFW001300	173.952	-0.473761	0.42434	-1.11647	0.264223	0.934926	PRORSD1
RBFW001301	175.841	0.538149	0.530125	1.01513	0.310042	0.945429	CCDC88A
RBFW001302	3.33928	-0.927597	1.6493	-0.562417	0.573832		unknown
RBFW001303	62.2502	1.16283	0.525303	2.21363	0.0268544	0.528416	Cfap36
RBFW001304	2846.31	-0.174551	0.286076	-0.610158	0.541757	0.98364	Ppp4r3b
RBFW001305	3088.29	0.182887	0.226454	0.807611	0.419315	0.970337	PNPT1
RBFW001306	0						unknown
RBFW001307	170.615	-0.150553	0.339154	-0.443908	0.657109	0.987835	EFEMP1
RBFW001308	42.9944	-0.677815	0.551103	-1.22992	0.218725	0.907629	Ccdc85a
RBFW001309	76.7487	0.594481	0.679841	0.874441	0.381878	0.967087	VRK2
RBFW001310	4.18616	-0.0936569	1.36236	-0.0687459	0.945192		FANCL
RBFW001311	0						unknown
RBFW001312	0						unknown
RBFW001313	0						unknown
RBFW001314	0.30079	-0.142635	4.08047	-0.0349555	0.972115		unknown
RBFW001315	5.21078	-0.0563673	1.60302	-0.0351633	0.97195		Bcl11a
RBFW001316	1.11373	-0.673206	2.6987	-0.249455	0.803009		Papolg
RBFW001317	169.091	0.443392	0.496932	0.892258	0.372255	0.963462	REL
RBFW001318	517.946	-0.849471	0.423972	-2.0036	0.0451128	0.625275	PUS10
RBFW001319	1863.4	0.0865048	0.276169	0.313231	0.754105	0.987835	PEX13
RBFW001320	27.5709	0.389812	0.682042	0.571537	0.567636	0.98364	KIAA1841
RBFW001321	3958.48	0.478271	0.318303	1.50256	0.132951	0.816775	Fat4
RBFW001322	15.8831	-0.28094	0.959184	-0.292894	0.769603	0.987835	unknown
RBFW001323	1348.37	0.145781	0.296695	0.49135	0.623179	0.986044	USP34
RBFW001324	1.75951	0.018549	2.07526	0.00893814	0.992868		unknown
RBFW001325	3045.69	0.108219	0.278556	0.388499	0.697647	0.987835	Xpo1
RBFW001326	3820.7	-0.313194	0.214425	-1.46062	0.144119	0.83218	Cct4
RBFW001327	0						unknown
RBFW001328	23.2611	-1.62579	1.00985	-1.60993	0.107413	0.785458	LRRN4
RBFW001329	377.136	0.523172	0.558303	0.937075	0.34872	0.955316	FERMT1
RBFW001330	49.9225	1.44107	0.663662	2.17139	0.0299015	0.547628	BMP2
RBFW001331	2.87799	2.05049	2.62355	0.781569	0.434468		unknown
RBFW001332	10401.8	-0.0349318	0.286806	-0.121796	0.903061	0.992152	HAO1
RBFW001333	690.553	0.00184327	0.341335	0.00540018	0.995691	0.998874	Tmx4
RBFW001334	0.379054	-2.11001	4.02861	-0.523758	0.600447		unknown
RBFW001335	3.59558	0.194586	1.39194	0.139795	0.888822		Plcb1
RBFW001336	141.589	0.116935	0.409859	0.285305	0.775411	0.987835	PLCB1
RBFW001337	0						unknown
RBFW001338	0						unknown
RBFW001339	0						unknown
RBFW001340	223.328	0.418776	0.563651	0.742971	0.457499	0.975937	PLCB4
RBFW001341	2.39842	0.401212	2.26448	0.177176	0.85937		LAMP5
RBFW001342	219.601	0.329592	0.330092	0.998484	0.318044	0.947587	Pak5
RBFW001343	46.6143	-3.81975	1.3607	-2.80719	0.00499762	0.253193	unknown
RBFW001344	0.726177	-0.132282	3.72954	-0.0354687	0.971706		unknown
RBFW001345	5216.82	-0.0807231	0.366848	-0.220045	0.825836	0.987835	Bdh1
RBFW001346	351.869	0.118865	0.727153	0.163467	0.870151	0.991741	Ankef1
RBFW001347	0.145088	0.819138	4.08047	0.200746	0.840897		Ttll3
RBFW001348	0						Snap25
RBFW001349	1211.09	-0.207584	0.282387	-0.735102	0.462277	0.975937	MKKS
RBFW001350	0						ADAM22
RBFW001351	393.647	-0.410743	0.373525	-1.09964	0.271488	0.936331	DBF4
RBFW001352	97.1204	0.169935	0.395868	0.429273	0.667725	0.987835	Slc25a40
RBFW001353	11.2928	0.307382	1.33513	0.230226	0.817916	0.987835	RUNDC3B
RBFW001354	4614.66	0.501474	0.286774	1.74868	0.0803471	0.741403	ABCB1
RBFW001355	3.64539	-2.02847	1.70113	-1.19242	0.233096		ABCB1
RBFW001356	0.177856	-1.10442	4.08047	-0.270659	0.786653		unknown
RBFW001357	2056.05	0.696337	0.341811	2.0372	0.0416304	0.609611	CROT
RBFW001358	107.936	-0.127487	0.469824	-0.27135	0.786122	0.987835	SAST
RBFW001359	5.28318	-0.663019	1.22672	-0.540481	0.588865		DBI
RBFW001360	369.988	0.135728	0.412793	0.328804	0.742304	0.987835	RPP38
RBFW001361	329.208	1.02825	0.687157	1.49638	0.134554	0.818301	Nmt2
RBFW001362	54.058	-0.153818	0.48299	-0.31847	0.750129	0.987835	FAM171A1
RBFW001363	58.6846	1.17453	0.709113	1.65634	0.0976529	0.772927	ITGA8
RBFW001364	2118.91	0.523095	0.404202	1.29414	0.195617	0.890409	MINDY3
RBFW001365	1931.94	0.769751	0.455784	1.68885	0.091248	0.766564	Pter
RBFW001366	0.145088	0.819138	4.08047	0.200746	0.840897		unknown
RBFW001367	0.681737	1.39012	3.75049	0.370652	0.710897		C1ql3
RBFW001368	42.6468	0.495477	0.543167	0.912201	0.361663	0.960495	unknown
RBFW001369	418.149	0.541617	0.433461	1.24952	0.211476	0.902053	RSU1
RBFW001370	108.942	-3.16649	1.07297	-2.95114			Cubn
RBFW001371	98.572	-0.21297	0.658024	-0.32365	0.746203	0.987835	TRDMT1
RBFW001372	1167.26	0.732916	0.355176	2.06353	0.0390622	0.60157	VIM
RBFW001373	32.1794	0.358169	0.671015	0.533772	0.593499	0.98364	ST8SIA6
RBFW001374	4.99891	1.46373	1.28696	1.13736	0.255387		Hacd1
RBFW001375	232.804	0.185961	0.410764	0.452719	0.650751	0.987835	STAM
RBFW001376	2147.36	0.0659633	0.320449	0.205846	0.836911	0.990463	MRC1
RBFW001377	56.4723	1.67977	0.737024	2.27912	0.02266	0.494443	MRC1
RBFW001378	0						SLC39A12
RBFW001379	0.6339	-0.302544	3.86458	-0.0782865	0.9376		Cacnb2
RBFW001380	40.4965	-0.0996944	0.564312	-0.176665	0.859771	0.991741	CACNB2
RBFW001381	447.267	-0.42937	0.258156	-1.66322	0.0962688	0.772154	NSUN6
RBFW001382	211.825	0.294776	0.311301	0.946918	0.34368	0.953403	Arl5b
RBFW001383	291.979	0.559722	0.459834	1.21722	0.223519	0.910252	Plxdc2
RBFW001384	1723.54	1.95867	0.648864	3.01861	0.00253937	0.192298	Nebl
RBFW001384	1723.54	1.95867	0.648864	3.01861	0.00253937	0.192298	NEBL
RBFW001385	31.0395	2.94614	0.921873	3.19582	0.00139433	0.132642	Nebl
RBFW001386	15.5112	0.967089	0.774876	1.24806	0.21201	0.902864	SKIDA1
RBFW001387	930.093	0.132569	0.260516	0.50887	0.610843	0.985048	MLLT10
RBFW001388	1131.65	-0.058698	0.291762	-0.201185	0.840554	0.991052	Dnajc1
RBFW001389	0						unknown
RBFW001390	1335.92	-0.0200544	0.272134	-0.0736932	0.941255	0.993719	BMI1
RBFW001391	63.3954	0.337288	0.568501	0.593294	0.552985	0.98364	Spag6
RBFW001392	184.89	0.229489	0.598675	0.383328	0.701477	0.987835	PIP4K2A
RBFW001393	0						ARMC3
RBFW001394	22.5219	-0.0280126	0.851015	-0.0329167	0.973741	0.996051	Msrb2
RBFW001395	0						Ptf1a
RBFW001396	53.4432	0.526908	0.486754	1.08249	0.279034	0.938244	Otud1
RBFW001397	0						unknown
RBFW001398	0.290175	1.62479	4.04637	0.401543	0.68802		unknown
RBFW001399	898.403	0.154915	0.371213	0.417322	0.676443	0.987835	KIAA1217
RBFW001400	1279.06	0.233651	0.324479	0.72008	0.471475	0.975937	ARHGAP21
RBFW001401	2.36103	1.20253	1.85895	0.646885	0.517706		PRTFDC1
RBFW001402	0.915484	3.25755	3.32408	0.979985	0.327093		Enkur
RBFW001403	28.5631	0.313254	0.589623	0.531279	0.595225	0.98373	THNSL1
RBFW001404	0						unknown
RBFW001405	7.86921	2.70846	1.22882	2.20412	0.0275158	0.530609	Gpr158
RBFW001405	7.86921	2.70846	1.22882	2.20412	0.0275158	0.530609	GPR158
RBFW001406	0						unknown
RBFW001407	2.71107	2.03868	2.68336	0.759749	0.447404		MYO3A
RBFW001408	0.96098	-0.506474	3.41753	-0.148199	0.882186		Gad2
RBFW001409	0.803615	0.62526	3.56674	0.175303	0.860842		unknown
RBFW001410	217.743	0.60282	0.538332	1.11979	0.262802	0.934263	APBB1IP
RBFW001411	920.371	0.144174	0.342168	0.421355	0.673496	0.987835	XAC2392
RBFW001412	734.859	-0.186951	0.292697	-0.638719	0.523006	0.981508	PDSS1
RBFW001413	1753.77	0.444212	0.249524	1.78024	0.0750366	0.724769	ABI1
RBFW001413	1753.77	0.444212	0.249524	1.78024	0.0750366	0.724769	Abi1
RBFW001414	4464.69	0.52537	0.377026	1.39346	0.163482	0.860403	ACBD5
RBFW001415	31.7832	0.0618457	0.693962	0.0891197	0.928987	0.992223	MASTL
RBFW001416	7178.89	-0.0295179	0.226169	-0.130513	0.896161	0.991741	Yme1l1
RBFW001417	32.7769	-2.70625	1.01386	-2.66927	0.0076017	0.303165	Ptchd3
RBFW001418	615.835	-0.349647	0.30314	-1.15342	0.24874	0.924941	ERCC6L2
RBFW001419	7.07272	0.39283	1.73157	0.226863	0.82053	0.987835	HSD17B3
RBFW001420	239.225	0.610669	0.424237	1.43945	0.150023	0.840681	SLC35D2
RBFW001421	58.9889	0.114456	0.801099	0.142874	0.88639	0.991741	Znf367
RBFW001422	113.119	0.161962	0.668507	0.242274	0.808568	0.987835	HABP4
RBFW001423	81.6439	0.107758	0.458447	0.235049	0.814171	0.987835	CDC14B
RBFW001424	5.69423	-0.928521	1.16529	-0.796819	0.425556		unknown
RBFW001425	0.701681	-1.73793	3.98816	-0.435772	0.663002		FAM240B
RBFW001426	0						FAM240B
RBFW001427	0						CFC1
RBFW001428	0.322627	-0.142635	4.08047	-0.0349555	0.972115		LRRC2
RBFW001429	41.4718	-1.68254	0.978919	-1.71877	0.0856555	0.751734	CNTNAP4
RBFW001430	310.87	0.806871	0.443372	1.81985	0.068782	0.713366	MFSD14B
RBFW001431	1522.39	0.190365	0.363526	0.523663	0.600513	0.983987	SPINZ
RBFW001432	0.177856	-1.10442	4.08047	-0.270659	0.786653		Nxnl2
RBFW001433	0						unknown
RBFW001434	0.478329	-1.02897	4.03892	-0.254764	0.798906		unknown
RBFW001435	2.0937	-0.391215	1.68924	-0.231592	0.816855		S1PR3
RBFW001436	3.62796	-1.12491	2.46663	-0.45605	0.648354		Shc3
RBFW001437	43.1201	-0.728335	0.768109	-0.948218	0.343018	0.953403	CKS2
RBFW001438	6115.9	-0.0666356	0.21587	-0.308684	0.757562	0.987835	Secisbp2
RBFW001439	14.3129	1.41223	1.42606	0.9903	0.322027	0.948652	unknown
RBFW001440	151.522	-0.145843	0.642505	-0.226991	0.820431	0.987835	unknown
RBFW001441	246.547	0.626947	0.606348	1.03397	0.301149	0.94418	GADD45G
RBFW001442	1.37872	-2.88719	3.68147	-0.784249	0.432894		Diras2
RBFW001443	55.0905	1.65079	0.819966	2.01324	0.0440893	0.621528	SYK
RBFW001444	2.41449	-0.503798	2.65815	-0.18953	0.849678		unknown
RBFW001445	1713.47	0.354259	0.263275	1.34558	0.178437	0.877986	AUH
RBFW001446	0						ICP0
RBFW001447	1569.45	-0.758153	0.41537	-1.82525	0.0679639	0.711644	NFIL3
RBFW001448	10.1927	2.18247	1.13571	1.92168	0.054646	0.672171	unknown
RBFW001449	4.89367	-0.233943	1.35985	-0.172036	0.863409		ROR2
RBFW001450	945.141	0.0539983	0.292039	0.184901	0.853307	0.991741	Sptlc1
RBFW001451	641.588	0.131772	0.375064	0.351331	0.72534	0.987835	CDC42SE2
RBFW001452	213.293	-0.39441	0.331767	-1.18882	0.234512	0.915276	LYRM7
RBFW001453	3735.4	-0.0392274	0.221503	-0.177097	0.859432	0.991741	HINT1
RBFW001454	0.736791	-1.65541	3.65459	-0.452969	0.650571		unknown
RBFW001455	1.84698	3.17128	2.73022	1.16155	0.24542		CHSY3
RBFW001456	0.1331	0.819138	4.08047	0.200746	0.840897		MINAR2
RBFW001457	2.14978	-0.141197	2.38186	-0.0592802	0.952729		ADAMTS19
RBFW001458	4370.47	0.152008	0.285549	0.532335	0.594494	0.98364	ISOC1
RBFW001459	33.3809	0.23113	0.609128	0.379444	0.704358	0.987835	SLC27A6
RBFW001460	2128.33	-1.44323	0.462513	-3.12041	0.00180597	0.156327	SLC44A1
RBFW001461	4516.68	-0.429936	0.418757	-1.0267	0.304564	0.94418	ABCA1
RBFW001462	16793.6	0.224494	0.274804	0.816923	0.413972	0.970337	NIPSNAP3A
RBFW001463	1.795	1.31157	2.06131	0.636283	0.524592		unknown
RBFW001464	1062.49	0.165823	0.515508	0.32167	0.747703	0.987835	PSD3
RBFW001465	375.512	0.450005	0.555096	0.81068	0.41755	0.970337	unknown
RBFW001466	129.486	0.422679	0.541659	0.780342	0.43519	0.971282	unknown
RBFW001467	480.247	0.406238	0.469954	0.864421	0.387357	0.967296	unknown
RBFW001468	487.202	0.429268	0.456989	0.939338	0.347557	0.955316	unknown
RBFW001469	352.852	0.342507	0.389855	0.87855	0.379645	0.965209	unknown
RBFW001470	689.59	0.543137	0.378468	1.4351	0.15126	0.841088	LPL
RBFW001471	5.98384	0.529108	1.42131	0.372268	0.709693	0.987835	SULT4A1
RBFW001472	2211.18	0.59326	0.384441	1.54318	0.122788	0.801792	Pnpla2
RBFW001473	4885.76	0.0961004	0.236231	0.406807	0.68415	0.987835	SAMM50
RBFW001474	247.155	0.627355	0.470475	1.33345	0.182384	0.879573	Parvb
RBFW001474	247.155	0.627355	0.470475	1.33345	0.182384	0.879573	PARVB
RBFW001475	37.0086	0.69219	1.01851	0.679612	0.49675	0.976331	Parvg
RBFW001476	0.692871	1.50286	3.74494	0.401303	0.688197		SHISAL1
RBFW001477	7843.22	0.136851	0.249305	0.54893	0.583054	0.98364	NDUFA9
RBFW001478	0						unknown
RBFW001479	0.856513	-2.06991	3.97157	-0.521181	0.60224		Kcna6
RBFW001480	0						KCNA1
RBFW001481	0						unknown
RBFW001482	2.17545	-1.11384	2.26222	-0.492365	0.622461		ELOVL4
RBFW001483	2.02741	-1.31142	2.01631	-0.650408	0.515429		KCNA5
RBFW001484	0						unknown
RBFW001485	5.95253	0.138183	1.25243	0.110332	0.912146		NTF3
RBFW001486	1.7106	1.83385	2.84408	0.644795	0.51906		Ano2
RBFW001487	722.633	0.183346	0.369341	0.496415	0.619602	0.986044	VWF
RBFW001488	36.5521	0.249849	0.483127	0.51715	0.605051	0.984822	Vwf
RBFW001489	108.282	0.17113	0.484321	0.35334	0.723833	0.987835	Vwf
RBFW001490	625.442	0.238437	0.350672	0.679941	0.496542	0.976331	Cd9
RBFW001491	3.90061	-0.850261	1.34368	-0.632786	0.526874		Nobox
RBFW001492	315.199	0.393945	0.323776	1.21672	0.22371	0.910541	ARHGEF5
RBFW001493	1.95762	-1.3641	2.26358	-0.602628	0.546756		unknown
RBFW001494	0						unknown
RBFW001495	25.2797	-0.710129	0.694964	-1.02182	0.306866	0.945406	far1
RBFW001496	231.573	0.66318	0.437101	1.51722	0.12921	0.813737	CCDC91
RBFW001497	0						PTHLH
RBFW001498	38.5614	-1.18165	0.903445	-1.30794	0.190895	0.888492	Klhl42
RBFW001499	35.6447	0.107366	0.629803	0.170475	0.864636	0.991741	unknown
RBFW001500	0.955673	3.32684	3.94289	0.843756	0.398806		MANSC4
RBFW001501	184.955	-0.135783	0.459971	-0.295198	0.767842	0.987835	LARGE1
RBFW001502	0.177856	-1.10442	4.08047	-0.270659	0.786653		Isx
RBFW001503	0						unknown
RBFW001504	0						CFAP54
RBFW001505	0						CFAP54
RBFW001506	0						Cfap54
RBFW001507	0						CFAP54
RBFW001508	0						CFAP54
RBFW001509	806.909	-0.562823	0.401076	-1.40328	0.160532	0.858532	NEDD1
RBFW001510	0						unknown
RBFW001511	698.344	-0.229657	0.356825	-0.643614	0.519826	0.979991	Tmpo
RBFW001512	12666.2	0.0841538	0.246785	0.341	0.733103	0.987835	Slc25a3
RBFW001513	196.796	-0.0891246	0.411292	-0.216694	0.828447	0.98841	IKBIP
RBFW001514	516.275	-0.315596	0.352746	-0.894685	0.370955	0.96217	APAF1
RBFW001515	1.04964	0.891581	2.47755	0.359863	0.718949		ANKS1B
RBFW001515	1.04964	0.891581	2.47755	0.359863	0.718949		Anks1b
RBFW001516	0.379054	-2.11001	4.02861	-0.523758	0.600447		ANKS1B
RBFW001517	3860.06	0.262568	0.437384	0.600314	0.548297	0.98364	UHRF1BP1L
RBFW001518	441.866	-0.367494	0.343521	-1.06979	0.284716	0.941462	ACTR6
RBFW001519	17.4429	0.0926291	0.680399	0.136139	0.891711	0.991741	Depdc7
RBFW001520	1425.5	-0.0920082	0.246075	-0.373902	0.708477	0.987835	SCYL2
RBFW001521	0.770616	-1.73793	3.98816	-0.435772	0.663002		SLC17A8
RBFW001522	2727.55	-0.0371117	0.391223	-0.0948607	0.924425	0.992223	NR1H4
RBFW001523	332.867	-0.529343	0.638034	-0.829647	0.406739	0.969117	GAS2L3
RBFW001524	28.4705	-2.64862	0.917124	-2.88797	0.00387741	0.228853	ANO4
RBFW001524	28.4705	-2.64862	0.917124	-2.88797	0.00387741	0.228853	Ano4
RBFW001525	19.9402	-0.194729	1.01432	-0.19198	0.847758	0.991741	Slc5a8
RBFW001526	497.901	-0.702674	0.278658	-2.52164	0.011681	0.375811	UTP20
RBFW001527	1448.99	-0.483112	0.284954	-1.6954	0.0899996	0.762693	Arl1
RBFW001528	823.544	-0.287816	0.295414	-0.974277	0.329919	0.951891	NUP205
RBFW001529	445.268	-0.214374	0.311034	-0.689232	0.490677	0.976145	CNOT4
RBFW001530	84.0172	-0.299405	0.444986	-0.67284	0.501049	0.976819	unknown
RBFW001531	5.99335	-3.26819	1.86578	-1.75165	0.0798348	0.741153	unknown
RBFW001532	2.11614	-0.516029	3.30335	-0.156214	0.875864		Slc23a1
RBFW001533	3.41062	-0.861631	1.75632	-0.490588	0.623718		STRA8
RBFW001534	369.766	0.240873	0.374904	0.642492	0.520554	0.980291	WDR91
RBFW001535	125.545	0.0108002	0.369915	0.0291965	0.976708	0.996051	CYREN
RBFW001536	278.437	0.375092	0.643845	0.58258	0.560176	0.98364	TMEM140
RBFW001537	0						Pde6h
RBFW001538	0						unknown
RBFW001539	567.211	0.770096	0.530794	1.45084	0.146825	0.8359	ARHGDIB
RBFW001540	0						ERP27
RBFW001541	58.6044	-0.133544	0.912089	-0.146416	0.883593	0.991741	MGP
RBFW001542	3.69231	1.55438	2.52494	0.61561	0.538152		mgp
RBFW001543	0						ART4
RBFW001544	1.5741	0.189735	2.45218	0.0773739	0.938326		SMCO3
RBFW001545	2012.42	-0.284475	0.276784	-1.02779	0.304051	0.94418	Wbp11
RBFW001546	85.6223	-0.657642	0.532014	-1.23614	0.216408	0.905562	H1
RBFW001547	27.8086	-0.409533	0.632626	-0.647354	0.517403	0.979195	H2B-I
RBFW001548	31.8418	-0.49682	0.754057	-0.658863	0.509984	0.978843	TGas006m08.1
RBFW001549	40.9864	0.204441	0.577152	0.354223	0.723171	0.987835	H3
RBFW001550	100.443	0.0287372	0.565315	0.050834	0.959458	0.994575	H2B-VIII
RBFW001551	135.973	-0.103647	0.56245	-0.184278	0.853795	0.991741	H2A4
RBFW001552	0						unknown
RBFW001553	0.189527	-1.10442	4.08047	-0.270659	0.786653		MAST4
RBFW001554	3.26492	-0.505468	1.4766	-0.342318	0.732112		IL6ST
RBFW001555	2444.98	-0.437404	0.256065	-1.70818	0.0876035	0.757599	SRSF11
RBFW001555	2444.98	-0.437404	0.256065	-1.70818	0.0876035	0.757599	SREK1
RBFW001556	1158.15	0.705583	0.377283	1.87017	0.0614602	0.692238	ERBIN
RBFW001557	1.09537	0.257098	3.28968	0.0781529	0.937706		unknown
RBFW001558	97.7793	1.06838	0.708198	1.50858	0.131405	0.815758	NLN
RBFW001559	201.796	1.16053	0.726391	1.59766	0.110118	0.788075	Sgtb
RBFW001560	498.801	-0.23849	0.275194	-0.866625	0.386147	0.967296	trappc13
RBFW001561	1085.84	-0.0034533	0.272043	-0.0126939	0.989872	0.998536	Trim23
RBFW001562	662.469	-0.186502	0.248689	-0.749941	0.45329	0.975937	PPWD1
RBFW001563	460.452	-0.0442887	0.259328	-0.170783	0.864394	0.991741	CENPK
RBFW001564	0.803368	3.06256	3.95951	0.773468	0.439246		unknown
RBFW001565	2.44188	-0.870396	1.65426	-0.526155	0.59878		ADAMTS6
RBFW001566	595.867	-0.146914	0.2627	-0.559249	0.575992	0.98364	CWC27
RBFW001567	444.16	-0.231669	0.252283	-0.91829	0.358467	0.958545	srek1ip1
RBFW001568	36.7161	0.421765	0.76423	0.551882	0.581029	0.98364	RGS7BP
RBFW001569	2.27345	1.78746	1.95655	0.913576	0.360939		RNF180
RBFW001570	0						HTR1A
RBFW001571	0						unknown
RBFW001572	25.4335	0.753043	0.815596	0.923304	0.355849	0.957661	unknown
RBFW001573	1156.22	-0.104744	0.265862	-0.393979	0.693597	0.987835	IPO11
RBFW001574	329.037	-0.822068	0.424481	-1.93664	0.0527891	0.659979	DIMT1
RBFW001574	329.037	-0.822068	0.424481	-1.93664	0.0527891	0.659979	Dimt1
RBFW001575	264.027	-0.0922164	0.472262	-0.195265	0.845185	0.991741	KIF2A
RBFW001576	316.612	0.0556212	0.370101	0.150287	0.880538	0.991741	ZSWIM6
RBFW001577	4.93552	0.290966	1.58448	0.183636	0.854299		Zswim6
RBFW001578	569.003	-0.0484588	0.28765	-0.168465	0.866218	0.991741	smim15
RBFW001579	641.368	-0.0153001	0.264927	-0.0577523	0.953946	0.993938	NDUFAF2
RBFW001580	361.137	0.188038	0.353019	0.532658	0.59427	0.98364	ERCC8
RBFW001580	361.137	0.188038	0.353019	0.532658	0.59427	0.98364	Ercc8
RBFW001581	116.868	0.0834705	0.70076	0.119114	0.905185	0.992181	ELOVL7
RBFW001582	6.48665	0.334953	1.24955	0.268058	0.788655	0.987835	DEPDC1B
RBFW001583	0.145088	0.819138	4.08047	0.200746	0.840897		Pde4d
RBFW001584	0						Pde4d
RBFW001585	0.444504	-0.901938	4.05086	-0.222653	0.823805		unknown
RBFW001586	0.155702	-1.10442	4.08047	-0.270659	0.786653		unknown
RBFW001587	4.80405	0.0606376	1.25977	0.0481338	0.96161		PDE4D
RBFW001588	194.279	0.956414	0.821064	1.16485	0.244081	0.921406	RAB3C
RBFW001589	1047.62	-0.135514	0.476147	-0.284605	0.775947	0.987835	Plk2
RBFW001590	0.658527	0.110774	3.82556	0.0289562	0.9769		unknown
RBFW001591	252.951	0.0468365	0.510335	0.091776	0.926876	0.992223	Gpbp1
RBFW001592	802.195	0.0631525	0.338627	0.186496	0.852056	0.991741	MIER3
RBFW001593	294.282	0.522447	0.361066	1.44696	0.147908	0.836524	SETD9
RBFW001594	2216.05	0.149046	0.344333	0.432854	0.665121	0.987835	MAP3K1
RBFW001595	69.0998	-0.511745	0.601841	-0.8503	0.395158	0.968874	unknown
RBFW001596	0.701462	2.88178	3.96649	0.72653	0.467514		unknown
RBFW001597	4.35938	1.55515	1.65394	0.94027	0.347079		ANKRD55
RBFW001598	2122.87	-0.0560834	0.358463	-0.156455	0.875674	0.991741	IL6ST
RBFW001599	32.3942	0.623488	0.551069	1.13142	0.25788	0.930943	IL31RA
RBFW001600	0.202035	0.819138	4.08047	0.200746	0.840897		DDX4
RBFW001601	531.645	-0.250518	0.260334	-0.962294	0.335902	0.953403	SLC38A9
RBFW001602	5816.43	-0.302978	0.364254	-0.831777	0.405535	0.969117	PLPP1
RBFW001603	1403.82	-0.0889782	0.24262	-0.366739	0.713814	0.987835	Mtrex
RBFW001604	1389.62	-0.200985	0.260408	-0.771811	0.440227	0.971282	DHX29
RBFW001605	4.47395	-0.137649	1.31013	-0.105065	0.916324		CCNO
RBFW001606	0						MCIDAS
RBFW001607	9.27372	0.727615	1.0493	0.693428	0.488041	0.97596	gpx8-b
RBFW001608	0						CDC20B
RBFW001609	56.1967	-0.0962115	0.897197	-0.107236	0.914602	0.992223	GZMA
RBFW001610	10.3648	0.0380078	1.31225	0.0289639	0.976893	0.996051	GZMA
RBFW001611	9.22481	0.0387168	1.25836	0.0307677	0.975455	0.996051	Esm1
RBFW001612	70.2001	0.800048	0.472541	1.69308	0.0904411	0.762693	CSPG4
RBFW001613	403.251	0.105133	0.404266	0.260058	0.794819	0.987835	Snx18
RBFW001614	0						HSPB3
RBFW001615	40.5923	0.121281	0.511029	0.237326	0.812404	0.987835	Arl15
RBFW001616	3792	0.16093	0.287439	0.559875	0.575565	0.98364	NDUFS4
RBFW001617	49.1875	2.05889	1.03319	1.99276	0.0462879	0.632502	FST
RBFW001618	7.3253	0.169663	0.990674	0.17126	0.864019	0.991741	EEA1
RBFW001619	5831.85	0.089111	0.320937	0.277659	0.781274	0.987835	NUDT4B
RBFW001620	1504.18	-0.0895417	0.241722	-0.370432	0.711061	0.987835	UBE2N
RBFW001621	835.001	-0.291888	0.273369	-1.06774	0.285636	0.941462	MRPL42
RBFW001622	9.15261	0.860438	1.0821	0.795154	0.426524	0.970337	unknown
RBFW001623	1.51492	1.77286	2.18158	0.812648	0.41642		unknown
RBFW001624	58.556	1.26341	0.635802	1.98711	0.0469105	0.635184	Socs2
RBFW001625	63.3891	0.269096	0.520921	0.516577	0.605451	0.984998	Cradd
RBFW001626	411.368	0.28921	0.373471	0.774384	0.438703	0.971282	PLXNC1
RBFW001627	27.6319	-0.0425964	0.770028	-0.055318	0.955885	0.993995	CEP83
RBFW001628	75.2392	-0.169481	0.476077	-0.355995	0.721844	0.987835	TMCC3
RBFW001629	0						unknown
RBFW001630	2639.35	-0.102363	0.254339	-0.402469	0.687339	0.987835	Ndufa12
RBFW001630	2639.35	-0.102363	0.254339	-0.402469	0.687339	0.987835	NDUFA12
RBFW001631	644.235	-0.0601863	0.24742	-0.243255	0.807808	0.987835	nr2c1-a
RBFW001632	324.182	-0.0870071	0.399183	-0.217963	0.827458	0.988147	FGD6
RBFW001633	295.073	-0.0948236	0.310832	-0.305064	0.760317	0.987835	VEZT
RBFW001634	1800.28	-0.103815	0.242102	-0.428808	0.668063	0.987835	METAP2
RBFW001635	3319.42	0.370623	0.322875	1.14789	0.251016	0.927614	usp44-a
RBFW001636	0.568362	2.57934	3.98026	0.648033	0.516964		unknown
RBFW001637	25.0505	0.335974	0.765321	0.438997	0.660664	0.987835	unknown
RBFW001638	391.61	1.57637	0.569469	2.76815	0.00563754	0.269615	Ntn4
RBFW001639	669.89	-0.204066	0.279806	-0.729313	0.46581	0.975937	snrpf
RBFW001640	10673.5	0.284328	0.268666	1.05829	0.289922	0.942424	AMDHD1
RBFW001641	34119.3	0.51548	0.354777	1.45297	0.146232	0.835278	Hal
RBFW001642	1265.74	0.228475	0.285697	0.799709	0.423879	0.970337	LTA4H
RBFW001643	418.954	-0.101161	0.269147	-0.375857	0.707023	0.987835	Elk3
RBFW001644	341.687	0.0905385	0.282935	0.319998	0.74897	0.987835	CDK17
RBFW001645	530.59	-0.314923	0.308931	-1.0194	0.308015	0.945429	HMGXB4
RBFW001646	443.836	0.36168	0.472301	0.765782	0.443806	0.971282	TOM1
RBFW001647	3899.28	0.924232	0.674251	1.37075	0.170452	0.86571	HMOX1
RBFW001648	114.936	-0.32679	0.845682	-0.386422	0.699184	0.987835	MCM5
RBFW001649	5.05354	-1.2944	1.84997	-0.699688	0.484122		unknown
RBFW001650	28.779	-0.420046	1.20512	-0.348553	0.727425	0.987835	RASD2
RBFW001651	0.355713	-2.02987	4.03545	-0.503011	0.614957		MB
RBFW001652	246.031	-0.615549	0.407391	-1.51095	0.130801	0.814678	unknown
RBFW001653	273.923	-0.351394	0.320981	-1.09475	0.273625	0.937398	Rbfox2
RBFW001654	5004.02	-0.364191	0.263114	-1.38416	0.16631	0.861378	MYH9
RBFW001655	2.87237	-1.38278	1.72247	-0.802786	0.422098		unknown
RBFW001656	6751.29	-0.106391	0.262799	-0.40484	0.685595	0.987835	Txn2
RBFW001657	330.548	1.05992	0.371204	2.85537	0.00429874	0.233919	FOXRED2
RBFW001658	4115.27	0.258828	0.326722	0.792199	0.428245	0.970469	EIF3D
RBFW001659	0.856513	-2.06991	3.97157	-0.521181	0.60224		CACNG2
RBFW001660	214.822	0.160214	0.313816	0.510534	0.609677	0.985048	Ift27
RBFW001660	214.822	0.160214	0.313816	0.510534	0.609677	0.985048	IFT27
RBFW001661	4.31508	0.4284	2.39202	0.179096	0.857862		PRVM
RBFW001662	25.2821	1.49583	0.769696	1.9434	0.0519674	0.658835	Ncf4
RBFW001663	558.013	0.78213	0.46788	1.67164	0.0945945	0.771059	CSF2RB
RBFW001664	15.0676	1.55618	1.08026	1.44055	0.149711	0.840681	unknown
RBFW001665	8249.15	0.108188	0.287348	0.376505	0.706541	0.987835	TST
RBFW001666	4067.97	0.179026	0.227438	0.787141	0.431199	0.971128	MPST
RBFW001667	42.3962	0.951858	0.798516	1.19203	0.233248	0.915137	KCTD17
RBFW001668	2111.87	-0.626634	0.516951	-1.21217	0.225446	0.911644	TMPRSS6
RBFW001669	74.9351	1.74102	0.912494	1.90798	0.0563934	0.675102	Il2rb
RBFW001670	98.434	-2.02604	1.03235	-1.96255	0.049699	0.64662	C1qtnf6
RBFW001671	0.98442	3.35605	3.92724	0.854558	0.392796		SSTR3
RBFW001672	257.197	0.99822	0.721379	1.38377	0.16643	0.861378	RAC2
RBFW001673	0						unknown
RBFW001674	42.1676	0.870473	0.738064	1.1794	0.238239	0.91955	CYTH4
RBFW001675	0.189527	-1.10442	4.08047	-0.270659	0.786653		ELFN2
RBFW001676	84.4338	-0.281633	0.697991	-0.40349	0.686587	0.987835	Mfng
RBFW001677	125.269	-0.345193	0.613512	-0.562651	0.573673	0.98364	CARD10
RBFW001678	3643.38	0.309617	0.22242	1.39204	0.163911	0.860403	Cdc42ep1
RBFW001679	501.311	0.318603	0.291225	1.09401	0.27395	0.937398	unknown
RBFW001680	498.401	0.609752	0.58882	1.03555	0.300412	0.94418	LGALS2
RBFW001681	1788.71	-0.187977	0.239942	-0.783427	0.433376	0.971265	GGA1
RBFW001681	1788.71	-0.187977	0.239942	-0.783427	0.433376	0.971265	Gga1
RBFW001682	754.589	0.503502	0.535684	0.939923	0.347257	0.955316	Sh3bp1
RBFW001683	156.001	0.519854	0.740184	0.70233	0.482473	0.975937	CG-1B
RBFW001684	1.08043	0.364844	2.75735	0.132317	0.894734		Uts2r
RBFW001685	11.5604	0.834155	1.22684	0.679922	0.496554	0.976331	ADAP1
RBFW001686	239.249	-0.694892	0.301108	-2.30779	0.021011	0.47608	NOL12
RBFW001687	1316.11	0.288628	0.247644	1.1655	0.243818	0.921406	TRIOBP
RBFW001688	1607.73	0.262122	0.352334	0.743959	0.456902	0.975937	H5
RBFW001689	30865.7	-0.106131	0.288741	-0.367566	0.713197	0.987835	GCAT
RBFW001690	4.27903	1.93769	1.81531	1.06741	0.285785		NOG
RBFW001691	27.9359	1.52891	0.641801	2.38221	0.0172089	0.441957	GALR2
RBFW001692	358.364	-0.0478677	0.413525	-0.115755	0.907847	0.992182	ANKRD54
RBFW001693	4081.28	-0.0186528	0.229353	-0.0813277	0.935181	0.992844	EIF3L
RBFW001694	984.099	0.0942645	0.24303	0.387871	0.698111	0.987835	MICALL1
RBFW001695	64.3317	0.38247	0.657032	0.582119	0.560487	0.98364	C22orf23
RBFW001696	1031.74	-0.21986	0.312547	-0.703447	0.481777	0.975937	Pick1
RBFW001697	0.613119	1.23337	4.00234	0.308163	0.757958		SOX10
RBFW001698	0						SLC16A3
RBFW001699	417.612	0.310793	0.306322	1.0146	0.310299	0.945429	Baiap2l2
RBFW001699	417.612	0.310793	0.306322	1.0146	0.310299	0.945429	BAIAP2L2
RBFW001700	600.529	0.145254	0.302176	0.480692	0.630735	0.987835	Pla2g6
RBFW001701	402.706	0.235446	0.638163	0.368944	0.71217	0.987835	MAFF
RBFW001702	2400.56	-0.203428	0.258447	-0.787115	0.431215	0.971128	TMEM184B
RBFW001703	137.748	-0.0846224	0.328019	-0.25798	0.796422	0.987835	unknown
RBFW001704	458.707	-0.0276518	0.308078	-0.0897557	0.928481	0.992223	CSNK1E
RBFW001705	0.657761	1.32339	3.78647	0.349505	0.72671		KCNJ4
RBFW001706	0						entr1
RBFW001707	40.9894	0.632756	0.626891	1.00936	0.312804	0.946307	KDELR3
RBFW001708	2475.28	-0.194336	0.370281	-0.524834	0.599699	0.983987	DDX17
RBFW001708	2475.28	-0.194336	0.370281	-0.524834	0.599699	0.983987	Ddx17
RBFW001709	192.241	1.10089	0.601858	1.82915	0.0673765	0.711555	DMC1
RBFW001710	21.7575	0.406775	0.745498	0.545641	0.585312	0.98364	Cby1
RBFW001711	2309.5	0.101134	0.269033	0.375916	0.70698	0.987835	TOMM22
RBFW001712	2465.7	0.267592	0.33148	0.807265	0.419514	0.970337	JOSD1
RBFW001713	267.991	0.823231	0.476114	1.72906	0.0837979	0.751734	Gtpbp1
RBFW001714	206.784	0.117733	0.476646	0.247004	0.804905	0.987835	unknown
RBFW001715	1327.17	-0.00450958	0.488694	-0.00922783	0.992637	0.998536	Sun2
RBFW001716	27.5663	-0.645989	0.957182	-0.674887	0.499748	0.976331	FAM20C
RBFW001717	215.764	-0.56693	0.523276	-1.08342	0.27862	0.938244	DNAL4
RBFW001718	6.40262	-0.611847	1.34727	-0.454138	0.64973	0.987835	NPTXR
RBFW001718	6.40262	-0.611847	1.34727	-0.454138	0.64973	0.987835	Nptxr
RBFW001719	839.615	0.302916	0.488963	0.619507	0.535583	0.98364	Cbx6
RBFW001720	1623.68	0.110028	0.328173	0.335275	0.737417	0.987835	CBX7
RBFW001721	49.9872	0.304121	0.466372	0.652099	0.514337	0.978843	Pdgfb
RBFW001722	11333.8	0.00615551	0.232164	0.0265136	0.978848	0.996051	RPL3
RBFW001723	3759.73	0.227888	0.26914	0.846727	0.397147	0.968874	SYNGR1
RBFW001724	293.758	-0.113606	0.317795	-0.357482	0.720731	0.987835	Tab1
RBFW001725	44.0075	1.05039	0.77418	1.35677	0.174854	0.871512	Mgat3
RBFW001726	2847.74	-0.027365	0.255543	-0.107086	0.914721	0.992223	mief1
RBFW001727	0.467107	-2.44216	4.00387	-0.609951	0.541895		unknown
RBFW001728	7919.07	0.0616631	0.344367	0.179062	0.857889	0.991741	Atf4
RBFW001729	1446.72	0.0181883	0.286327	0.0635227	0.94935	0.993719	RPS19BP1
RBFW001730	0						Cacna1i
RBFW001731	0.435263	2.19515	4.00235	0.548465	0.583372		Cacna1i
RBFW001732	2.17631	4.50719	3.83697	1.17467	0.240125		Cacna1i
RBFW001733	0.145088	0.819138	4.08047	0.200746	0.840897		unknown
RBFW001734	0						unknown
RBFW001735	36.281	1.35114	1.27919	1.05625			GRAP2
RBFW001736	767.711	-0.275355	0.559713	-0.491959	0.622749	0.986044	FAM83F
RBFW001737	1542.25	-0.0712591	0.25819	-0.275995	0.782552	0.987835	TNRC6B
RBFW001737	1542.25	-0.0712591	0.25819	-0.275995	0.782552	0.987835	Tnrc6b
RBFW001738	52336.4	0.285055	0.25963	1.09793	0.272236	0.937398	ADSL
RBFW001739	261.111	0.334764	0.464863	0.720134	0.471442	0.975937	sgsm3
RBFW001740	45.5742	0.0529902	0.496968	0.106627	0.915085	0.992223	unknown
RBFW001741	61.1428	-0.30029	0.505725	-0.593782	0.552658	0.98364	unknown
RBFW001742	1.26209	2.52417	3.14842	0.801727	0.422711		unknown
RBFW001743	66.416	-0.140055	0.464316	-0.301638	0.762928	0.987835	unknown
RBFW001744	411.015	0.0679713	0.29203	0.232755	0.815952	0.987835	Mrtfa
RBFW001745	0						unknown
RBFW001746	723.288	0.200154	0.342897	0.583714	0.559413	0.98364	SLC25A17
RBFW001747	5644.89	-0.0466209	0.243497	-0.191464	0.848162	0.991741	ST13
RBFW001748	1786.24	-0.0177131	0.281735	-0.0628715	0.949869	0.993719	XPNPEP3
RBFW001749	35.9368	-1.18758	0.506181	-2.34617	0.0189677	0.452371	unknown
RBFW001750	561.802	-0.195704	0.238556	-0.820371	0.412004	0.970337	Rbx1
RBFW001751	1299.97	-0.0400648	0.270462	-0.148135	0.882237	0.991741	Ep300
RBFW001752	154.822	-0.315723	0.468917	-0.673303	0.500754	0.976819	L3MBTL2
RBFW001753	212.843	-0.139669	0.788753	-0.177075	0.859449	0.991741	Chadl
RBFW001754	6278.65	0.181268	0.404029	0.448652	0.653683	0.987835	RANGAP1
RBFW001755	853.188	0.399551	0.333232	1.19902	0.230522	0.915137	ZC3H7B
RBFW001756	170.302	-0.0254209	0.298594	-0.0851353	0.932154	0.992397	unknown
RBFW001757	4780.44	0.696196	0.346255	2.01065	0.0443628	0.623504	TEF
RBFW001758	1348.86	0.866084	0.322422	2.68618	0.00722746	0.302911	TOB2
RBFW001759	141.758	0.780737	0.450361	1.73358	0.0829928	0.751734	unknown
RBFW001760	63.6443	-0.2147	0.765089	-0.280621	0.779001	0.987835	unknown
RBFW001761	598.434	0.0467066	0.365441	0.127809	0.8983	0.991741	Phf5a
RBFW001762	14849.4	0.135039	0.266654	0.50642	0.612562	0.985048	Aco2
RBFW001763	430.375	-0.473757	0.493751	-0.959505	0.337305	0.953403	Polr3h
RBFW001763	430.375	-0.473757	0.493751	-0.959505	0.337305	0.953403	POLR3H
RBFW001764	0						CSDC2
RBFW001765	0						unknown
RBFW001766	716.741	-0.102234	0.475882	-0.214831	0.829899	0.988875	unknown
RBFW001767	1064.44	0.0480594	0.488339	0.098414	0.921604	0.992223	unknown
RBFW001768	814.59	0.0923122	0.513478	0.179778	0.857327	0.991741	Pmm1
RBFW001769	10515.2	-0.0606807	0.233406	-0.259979	0.79488	0.987835	Desi1
RBFW001770	795.595	-0.419732	0.331285	-1.26698	0.205162	0.898872	XRCC6
RBFW001771	2087.39	-0.0196528	0.235965	-0.083287	0.933623	0.992765	snu13
RBFW001772	106.47	0.886758	0.600397	1.47695	0.139689	0.826101	Mei1
RBFW001773	696.363	-0.875561	0.350247	-2.49984	0.012425	0.388405	ccdc134
RBFW001774	1.33262	0.0155062	3.04739	0.00508835	0.99594		unknown
RBFW001775	6194.97	-1.43543	0.270512	-5.30635	1.11844e-07	0.000124703	Srebf2
RBFW001776	24.6437	-0.0367642	0.717102	-0.0512677	0.959112	0.994575	Shisa8
RBFW001777	0.847923	0.464832	3.52136	0.132003	0.894982		unknown
RBFW001778	63.9528	0.192067	0.577964	0.332317	0.73965	0.987835	CENPM
RBFW001779	0						unknown
RBFW001780	0.1331	0.819138	4.08047	0.200746	0.840897		2022-09-03
RBFW001781	1925.06	0.017826	0.251288	0.0709386	0.943447	0.993719	WBP2
RBFW001782	1435.97	0.114257	0.322986	0.353753	0.723524	0.987835	NAGA
RBFW001783	422.721	-0.267557	0.315098	-0.849123	0.395813	0.968874	Pheta2
RBFW001784	3245.7	-0.0909948	0.303244	-0.300072	0.764123	0.987835	SMDT1
RBFW001785	2660.46	0.0140693	0.240951	0.0583909	0.953437	0.993938	Ndufa6
RBFW001786	13707.8	-0.263564	0.214938	-1.22624	0.22011	0.909443	Cyp2d3
RBFW001787	0						unknown
RBFW001788	713.093	0.211329	0.337534	0.626098	0.531251	0.98364	TCF20
RBFW001789	140.561	0.750533	0.394318	1.90337	0.0569919	0.675102	NFAM1
RBFW001790	168.986	-0.34012	0.427291	-0.795991	0.426038	0.970337	Socs1
RBFW001791	1789.85	0.0894146	0.260053	0.343833	0.730972	0.987835	SERHL2
RBFW001792	140.665	-0.606127	0.453848	-1.33553	0.181704	0.879573	Rrp7a
RBFW001793	358.14	0.0193239	0.26498	0.0729261	0.941865	0.993719	POLDIP3
RBFW001794	6.37829	5.06068	1.93535	2.61486	0.00892638	0.329703	cygb2
RBFW001795	2363.61	-0.185859	0.29131	-0.63801	0.523467	0.981654	LUC7L2
RBFW001796	731.116	0.0756627	0.373777	0.202427	0.839583	0.990887	UBN2
RBFW001797	13.4463	0.822338	1.05989	0.775869	0.437826	0.971282	Ttc26
RBFW001798	1.68684	-0.374736	2.95903	-0.126642	0.899224		GUCY2C
RBFW001799	1829.98	0.348032	0.395445	0.880102	0.378804	0.964618	PLB
RBFW001800	1.18719	1.08599	3.88412	0.279598	0.779786		unknown
RBFW001801	653.238	0.226384	0.264081	0.857254	0.391304	0.968874	ATF7IP
RBFW001802	0						tbce
RBFW001803	556.926	0.0367176	0.367404	0.0999379	0.920394	0.992223	B3GALNT2
RBFW001804	3.52098	-1.05327	1.74322	-0.60421	0.545704		GNG4
RBFW001805	463.031	-0.0400838	0.473843	-0.084593	0.932585	0.99252	LYST
RBFW001806	53.0239	2.29366	0.755547	3.03577	0.00239926	0.18662	NID1
RBFW001807	383.514	0.915481	0.70321	1.30186	0.192964	0.889972	GPR137B
RBFW001808	1448.06	-0.0616469	0.405611	-0.151985	0.879199	0.991741	Ero1b
RBFW001809	1189.22	-0.246472	0.320981	-0.767869	0.442565	0.971282	EDARADD
RBFW001810	3227.53	0.136829	0.27323	0.500785	0.616523	0.985506	LGALS8
RBFW001811	440.107	-0.620023	0.363317	-1.70656	0.0879033	0.757599	HEATR1
RBFW001812	60.3025	-0.841443	0.636843	-1.32127	0.18641	0.883979	unknown
RBFW001813	10.6068	-0.1396	1.05755	-0.132004	0.894981	0.991741	unknown
RBFW001814	996.616	-0.371808	0.23525	-1.58048	0.113997	0.792108	unknown
RBFW001815	1267.54	-0.28328	0.207049	-1.36818	0.171256	0.866685	VEGFA
RBFW001816	1567.89	-0.123835	0.281629	-0.439709	0.660148	0.987835	MRPS18A
RBFW001817	0.266199	1.54053	4.05137	0.380249	0.703761		RSPH9
RBFW001818	0.333559	-1.94857	4.04278	-0.481988	0.629814		unknown
RBFW001819	2.23633	1.09262	2.2363	0.488586	0.625135		PLD5
RBFW001820	0						PLD5
RBFW001821	183.315	0.457967	0.438449	1.04452	0.296246	0.94418	Cep170
RBFW001821	183.315	0.457967	0.438449	1.04452	0.296246	0.94418	CEP170
RBFW001822	140.539	-0.286276	0.428488	-0.668107	0.504065	0.978107	Sdccag8
RBFW001823	0.145088	0.819138	4.08047	0.200746	0.840897		unknown
RBFW001824	28.4328	0.346841	0.545387	0.635953	0.524807	0.982053	AKT3
RBFW001825	132.656	0.00535286	0.390396	0.0137114	0.98906	0.998172	ZBTB18
RBFW001826	852.501	0.0227711	0.277698	0.0819996	0.934647	0.992844	ADSS
RBFW001827	3199.42	0.0790636	0.264578	0.298829	0.765071	0.987835	DESI2
RBFW001828	425.552	0.0209991	0.332264	0.0632001	0.949607	0.993719	Cox20
RBFW001829	3659.72	-0.106106	0.20599	-0.515104	0.60648	0.984998	Hnrnpu
RBFW001829	3659.72	-0.106106	0.20599	-0.515104	0.60648	0.984998	HNRNPU
RBFW001830	17.3372	-0.510556	1.0088	-0.5061	0.612786	0.985048	Efcab2
RBFW001831	0.399299	2.08321	4.00993	0.519512	0.603404		unknown
RBFW001832	0						KIF26B
RBFW001833	0.1331	0.819138	4.08047	0.200746	0.840897		KIF26B
RBFW001834	3.4012	-0.59813	1.45644	-0.410678	0.681309		KIF26B
RBFW001835	141.219	-0.0260598	0.3861	-0.067495	0.946188	0.993719	Smyd3
RBFW001835	141.219	-0.0260598	0.3861	-0.067495	0.946188	0.993719	SMYD3
RBFW001836	6939.3	-0.111968	0.282004	-0.397043	0.691336	0.987835	TFB2M
RBFW001837	523.022	-0.356339	0.414752	-0.859163	0.390251	0.968874	CNST
RBFW001838	6825.5	0.354592	0.37515	0.945199	0.344557	0.953403	Sccpdh
RBFW001839	0.991769	-1.01034	2.87157	-0.351842	0.724957		unknown
RBFW001840	1304.42	-0.386287	0.293849	-1.31457	0.188653	0.886419	ahctf1
RBFW001841	112.356	1.15691	1.85557	0.623478	0.53297	0.98364	SRD5A2
RBFW001842	1949.31	0.0240839	0.244735	0.0984083	0.921608	0.992223	MEMO1
RBFW001843	258.229	-0.0771333	0.303585	-0.254075	0.799438	0.987835	DPY30
RBFW001844	528.345	0.393693	0.294565	1.33652	0.181378	0.879573	SPAST
RBFW001845	388.699	-0.351543	0.269292	-1.30544	0.191745	0.889628	SLC30A6
RBFW001846	18.9258	-0.0676921	1.06539	-0.0635374	0.949339	0.993719	QPCT
RBFW001847	769.023	-0.27701	0.345235	-0.80238	0.422333	0.970337	PRKD3
RBFW001848	614.816	0.333358	0.307215	1.0851	0.277878	0.937558	Ndufaf7
RBFW001848	614.816	0.333358	0.307215	1.0851	0.277878	0.937558	NDUFAF7
RBFW001849	852.79	-0.146532	0.277617	-0.527821	0.597624	0.98373	CEBPZ
RBFW001850	20.5474	-1.97613	1.53963	-1.28351	0.199315	0.895122	SULT6B1
RBFW001851	0						unknown
RBFW001852	200.878	0.212229	0.406018	0.522708	0.601177	0.984235	CRIM1
RBFW001853	731.134	0.82779	0.365642	2.26394	0.0235778	0.503408	FEZ2
RBFW001853	731.134	0.82779	0.365642	2.26394	0.0235778	0.503408	Fez2
RBFW001854	3.56724	-0.469738	1.75757	-0.267266	0.789264		RRH
RBFW001855	5.71334	-0.141871	1.1608	-0.122218	0.902726		VIT
RBFW001856	517.71	0.329759	0.335222	0.983702	0.325262	0.950064	STRN
RBFW001857	1072.95	-0.153693	0.28165	-0.545689	0.58528	0.98364	HEATR5B
RBFW001858	556.857	0.0669653	0.256049	0.261533	0.793681	0.987835	GPATCH11
RBFW001859	548.97	-0.0685318	0.255359	-0.268375	0.788411	0.987835	Eif2ak2
RBFW001860	320.426	-0.19268	0.311674	-0.61821	0.536437	0.98364	NANP
RBFW001861	10.9004	0.868473	1.72633	0.503075	0.614911	0.985151	Cyp1b1
RBFW001862	28.0421	0.480033	0.546838	0.877835	0.380033	0.965272	unknown
RBFW001863	1950.46	0.161294	0.257488	0.626414	0.531043	0.98364	rmdn2
RBFW001864	0.379054	-2.11001	4.02861	-0.523758	0.600447		ZNF804A
RBFW001865	0						unknown
RBFW001866	347.32	-0.371913	0.294384	-1.26336	0.20646	0.900107	unknown
RBFW001867	1112.08	-0.496745	0.396391	-1.25317	0.210144	0.902053	Adarb1
RBFW001868	526.754	-0.056043	0.360463	-0.155475	0.876447	0.991741	FAM207A
RBFW001869	469.047	0.593596	0.48166	1.2324	0.217801	0.906099	ITGB2
RBFW001870	11514.8	-0.0485931	0.298892	-0.162578	0.870851	0.991741	KMO
RBFW001871	0.871783	1.85035	2.94831	0.627599	0.530266		C21orf58
RBFW001872	880.659	-0.288347	0.225622	-1.27801	0.201245	0.896155	PCNT
RBFW001873	839.725	0.115254	0.309348	0.372571	0.709468	0.987835	DIP2A
RBFW001873	839.725	0.115254	0.309348	0.372571	0.709468	0.987835	Dip2a
RBFW001874	0.989613	-1.2999	3.40124	-0.382184	0.702325		unknown
RBFW001875	1.22718	0.265998	2.66193	0.0999268	0.920402		S100B
RBFW001876	2990.84	-1.85772	0.739599	-2.5118	0.0120119	0.380894	Lss
RBFW001877	166.529	-2.33228	0.795044	-2.93353	0.00335135	0.219381	unknown
RBFW001878	0.202035	0.819138	4.08047	0.200746	0.840897		Mroh7
RBFW001879	279.852	0.0644952	0.300814	0.214402	0.830234	0.988936	NUP35
RBFW001880	193.218	-0.141436	0.456268	-0.309985	0.756573	0.987835	DUSP19
RBFW001881	1808.46	0.0823847	0.260166	0.316662	0.7515	0.987835	NCKAP1
RBFW001882	139.969	0.226281	0.476424	0.474957	0.634817	0.987835	FRZB
RBFW001883	0.979649	3.36113	3.8925	0.863487	0.38787		unknown
RBFW001884	7.35391	1.39385	1.05393	1.32252	0.185994	0.883979	Map2
RBFW001884	7.35391	1.39385	1.05393	1.32252	0.185994	0.883979	MAP2
RBFW001885	4.29403	1.06581	1.28797	0.82751	0.407948		unknown
RBFW001886	1.83859	-1.89825	2.89125	-0.656549	0.511471		UNC80
RBFW001887	127.149	-0.193295	0.320038	-0.603976	0.54586	0.98364	RPE
RBFW001888	5.64466	-0.800754	1.21853	-0.657147	0.511087		unknown
RBFW001889	10.3572	-0.755514	1.05203	-0.71815	0.472665	0.975937	unknown
RBFW001890	15403.5	-0.075203	0.286752	-0.262258	0.793123	0.987835	ACADL
RBFW001890	15403.5	-0.075203	0.286752	-0.262258	0.793123	0.987835	KANSL1L
RBFW001891	103.395	-0.405792	0.719319	-0.564134	0.572663	0.98364	MLE1
RBFW001892	704.46	-0.0817463	0.259443	-0.315085	0.752697	0.987835	LANCL1
RBFW001893	31.0549	3.44291	2.84305	1.21099	0.225899	0.912226	Cps1
RBFW001894	0.177856	-1.10442	4.08047	-0.270659	0.786653		ERBB4
RBFW001895	0.645888	-0.26244	4.00096	-0.0655943	0.947701		ERBB4
RBFW001896	0						unknown
RBFW001897	41.3418	1.23694	0.664494	1.86148	0.0626764	0.695735	IKZF2
RBFW001898	0						SPAG16
RBFW001899	2.43763	-0.356327	1.86544	-0.191014	0.848514		Spag16
RBFW001900	10.9663	-0.822601	1.07277	-0.766803	0.443199	0.971282	unknown
RBFW001901	2.64823	0.924618	2.14671	0.430714	0.666676		Vwc2l
RBFW001902	0						unknown
RBFW001903	12.0915	0.547604	1.0878	0.503403	0.614681	0.985151	BARD1
RBFW001904	0						unknown
RBFW001905	435.846	3.4737	1.30719	2.65738			ABCA12
RBFW001906	0.290175	1.62479	4.04637	0.401543	0.68802		unknown
RBFW001907	3.52653	1.33769	1.70345	0.785283	0.432288		unknown
[truncated: 18,063 more rows]

## Sheet: Table S3 - liver_UN_TI
Table S3. Differentially expressed genes between control unornamented males (UN) and testsoterone-implanted males (TI) for liver. Log2FoldChange values are provided along with the standard error of the log2FoldChange estimates (lfcSE) and Benjamini-Hochberg adjusted p-values (padj).
RBFW ref name	baseMean	log2FoldChange	lfcSE	stat	pvalue	padj	Gene Name
RBFW000001	0						unknown
RBFW000002	15.564	-1.84211	1.00077	-1.84069	0.0656675	0.999993	FOXG1
RBFW000003	0						unknown
RBFW000004	0						unknown
RBFW000005	90.8912	-0.654332	0.529287	-1.23625	0.216365	0.999993	PRKD1
RBFW000006	2.63802	-2.6673	1.92763	-1.38372	0.166445	0.999993	unknown
RBFW000007	898.34	0.249577	0.237552	1.05062	0.293432	0.999993	G2E3
RBFW000008	145.814	-2.83896	1.6069	-1.76673			COCH
RBFW000009	2361.84	0.269217	0.207365	1.29827	0.194193	0.999993	Strn3
RBFW000010	108.133	-0.545839	0.422687	-1.29136	0.19658	0.999993	AP4S1
RBFW000011	10130.8	0.327857	0.225721	1.45249	0.146366	0.999993	HECTD1
RBFW000012	1361.86	0.103137	0.356456	0.289339	0.772322	0.999993	HEATR5A
RBFW000013	19.7045	0.26504	0.742663	0.356878	0.721183	0.999993	unknown
RBFW000014	341.343	0.414662	0.462606	0.896361	0.37006	0.999993	DTD2
RBFW000015	774.267	-0.499103	0.337139	-1.48041	0.138765	0.999993	NUBPL
RBFW000016	1588.39	0.144009	0.277446	0.519054	0.603723	0.999993	ARHGAP5
RBFW000017	7.47717	-0.0483099	1.09837	-0.0439832	0.964918	0.999993	AKAP6
RBFW000018	0						unknown
RBFW000019	0.343203	0.310901	4.08047	0.0761924	0.939266		Npas3
RBFW000020	0						Npas1
RBFW000021	1.36879	-0.88941	3.08196	-0.288586	0.772898		NPAS3
RBFW000022	2446.69	0.147589	0.226634	0.651221	0.514904	0.999993	unknown
RBFW000023	3080.04	0.230521	0.236045	0.976599	0.328768	0.999993	Egln3
RBFW000024	536.391	-0.343284	0.342999	-1.00083	0.316909	0.999993	SPTSSA
RBFW000025	300.092	0.0227276	0.301629	0.0753496	0.939937	0.999993	EAPP
RBFW000026	717.177	-0.266084	0.283177	-0.939639	0.347403	0.999993	SNX6
RBFW000027	2274.56	0.0507899	0.239092	0.212429	0.831772	0.999993	CFL2
RBFW000028	1074.29	0.101364	0.256528	0.395137	0.692741	0.999993	BAZ1A
RBFW000029	220.215	0.0440452	0.340169	0.12948	0.896978	0.999993	unknown
RBFW000030	2553.88	0.179293	0.275089	0.651763	0.514554	0.999993	SRP54
RBFW000031	851.006	0.241057	0.25902	0.930648	0.352035	0.999993	FAM177A1
RBFW000032	544.504	0.335019	0.313078	1.07008	0.284583	0.999993	PPP2R3C
RBFW000033	846.653	0.332172	0.267022	1.24398	0.213505	0.999993	MRPP3
RBFW000034	1940	0.0484177	0.258778	0.187101	0.851581	0.999993	Psma6
RBFW000035	1159.45	-0.294271	0.362835	-0.811031	0.417348	0.999993	NFKBIA
RBFW000036	0						unknown
RBFW000037	0.360265	2.13129	4.04186	0.527305	0.597982		Insm2
RBFW000038	0.493684	1.15256	4.04343	0.285045	0.775609		unknown
RBFW000039	218.793	0.0454025	0.459751	0.0987546	0.921333	0.999993	RALGAPA1
RBFW000039	218.793	0.0454025	0.459751	0.0987546	0.921333	0.999993	Ralgapa1
RBFW000040	964.364	-0.113761	0.246554	-0.461405	0.644508	0.999993	BRMS1L
RBFW000041	5.68494	-1.60223	2.71649	-0.589816	0.555314	0.999993	unknown
RBFW000042	399.43	-0.19207	0.321642	-0.597155	0.550404	0.999993	MBIP
RBFW000043	0						TITF1
RBFW000044	0						PAX9
RBFW000045	681.673	0.210412	0.368562	0.5709	0.568067	0.999993	SLC25A21
RBFW000046	83.6544	0.0927562	0.721563	0.128549	0.897714	0.999993	unknown
RBFW000047	97.0579	0.376647	0.532352	0.707515	0.479246	0.999993	MIPOL1
RBFW000048	3324.59	0.544015	0.326173	1.66787	0.0953407	0.999993	FOXA1
RBFW000049	5.70462	0.42623	1.35397	0.314799	0.752914	0.999993	unknown
RBFW000050	4.35058	1.17839	1.74106	0.676826	0.498516	0.999993	unknown
RBFW000051	1.20699	0.949269	2.69428	0.352328	0.724593		Sstr1
RBFW000052	3.8113	0.269038	1.59867	0.168288	0.866356	0.999993	CLEC14A
RBFW000053	0						unknown
RBFW000054	5034.85	0.125676	0.25114	0.500422	0.616778	0.999993	Sec23a
RBFW000055	290.512	-0.0899381	0.274435	-0.327721	0.743122	0.999993	Gemin2
RBFW000056	746.211	0.173128	0.295935	0.58502	0.558534	0.999993	Trappc6b
RBFW000056	746.211	0.173128	0.295935	0.58502	0.558534	0.999993	TRAPPC6B
RBFW000057	1286.07	0.332892	0.337543	0.986221	0.324025	0.999993	PNN
RBFW000058	4749.45	-0.0776015	0.257713	-0.301116	0.763326	0.999993	MIA2
RBFW000059	723.859	0.0631442	0.36114	0.174847	0.8612	0.999993	FBXO33
RBFW000060	579.519	0.0416972	0.34231	0.121811	0.903048	0.999993	ZNF410
RBFW000061	6.43091	0.27755	1.236	0.224554	0.822326	0.999993	FAM161B
RBFW000062	893.285	0.0447476	0.246839	0.181283	0.856146	0.999993	coq6
RBFW000063	28589.5	0.0972626	0.308384	0.315394	0.752462	0.999993	ENTPD5
RBFW000064	721.238	-0.0124566	0.241368	-0.0516082	0.958841	0.999993	LIN52
RBFW000065	32378.1	0.114669	0.194113	0.590736	0.554697	0.999993	Aldh6a1
RBFW000066	6.00065	-0.372713	1.7201	-0.216681	0.828457	0.999993	unknown
RBFW000067	1.77713	0.632232	2.40341	0.263056	0.792507		VSX2
RBFW000068	207.265	0.457031	0.552877	0.82664	0.408441	0.999993	ACSS1
RBFW000069	1279.72	0.176966	0.369437	0.479015	0.631928	0.999993	Abcd4
RBFW000070	0.325818	0.310901	4.08047	0.0761924	0.939266		VRTN
RBFW000071	39.1399	0.655899	1.00773	0.650866	0.515133	0.999993	SYNDIG1L
RBFW000072	0						unknown
RBFW000073	514.661	0.356995	0.38247	0.933393	0.350617	0.999993	Isca2
RBFW000074	6085.22	0.718773	0.386669	1.85889	0.0630432	0.999993	NPC2
RBFW000075	196.809	-0.28536	0.524135	-0.54444	0.586139	0.999993	LTBP2
RBFW000076	836.793	-0.0122261	0.243269	-0.0502577	0.959917	0.999993	Arel1
RBFW000076	836.793	-0.0122261	0.243269	-0.0502577	0.959917	0.999993	AREL1
RBFW000077	645.8	0.0550872	0.360719	0.152715	0.878623	0.999993	FCF1
RBFW000078	1076.71	0.104944	0.233682	0.449087	0.653369	0.999993	YLPM1
RBFW000079	2.42151	-2.53782	2.27397	-1.11603	0.26441	0.999993	Prox1
RBFW000080	7591.6	-0.0226664	0.269728	-0.0840344	0.933029	0.999993	DLST
RBFW000081	5.35036	0.240865	1.14459	0.210437	0.833327	0.999993	RPS6KL1
RBFW000082	0						unknown
RBFW000083	2.76544	0.268873	2.16668	0.124095	0.90124	0.999993	unknown
RBFW000084	0.138425	-0.65088	4.08047	-0.159511	0.873266		unknown
RBFW000085	0.443069	-2.11366	3.99682	-0.528836	0.596919		PGF
RBFW000086	697.483	-0.0876787	0.221384	-0.396048	0.69207	0.999993	EIF2B2
RBFW000087	285.511	0.0957427	0.270362	0.354128	0.723243	0.999993	MLH3
RBFW000088	200.731	0.314964	0.387642	0.812513	0.416498	0.999993	ACYP1
RBFW000089	4.99894	1.33453	1.25843	1.06048	0.288927	0.999993	ZC2HC1C
RBFW000090	57.6918	-0.00439042	0.462148	-0.00950002	0.99242	0.999993	unknown
RBFW000091	543.771	-0.0486794	0.28579	-0.170333	0.864748	0.999993	NEK9
RBFW000092	7083.9	-0.104199	0.254606	-0.409256	0.682352	0.999993	Tmed10
RBFW000093	2108.4	-0.444353	0.662422	-0.6708	0.502348	0.999993	FOS
RBFW000094	29.93	0.0720414	0.615031	0.117135	0.906753	0.999993	JDP2
RBFW000095	2.56593	-0.673005	2.18373	-0.308191	0.757937	0.999993	unknown
RBFW000096	14.7279	-3.20639	1.46637	-2.18661	0.0287709	0.93628	BATF
RBFW000097	10.5817	-1.42148	0.856735	-1.65918	0.0970799	0.999993	FLVCR2
RBFW000098	6.49429	0.0146198	1.07487	0.0136014	0.989148	0.999993	unknown
RBFW000099	617.538	0.642703	0.450551	1.42648	0.153729	0.999993	ERG28
RBFW000100	426.934	0.00797461	0.375812	0.0212197	0.98307	0.999993	TTLL5
RBFW000101	1.26204	-1.54675	3.0717	-0.50355	0.614578		unknown
RBFW000102	1.60941	3.13368	2.87343	1.09057	0.275461		unknown
RBFW000103	140.495	-0.865238	0.615192	-1.40645	0.15959	0.999993	TGFB3
RBFW000104	111.837	-0.706515	0.420767	-1.67911	0.0931301	0.999993	IFT43
RBFW000105	161.703	0.259645	0.347991	0.746125	0.455592	0.999993	GPATCH2L
RBFW000106	85.3744	0.187444	0.372868	0.50271	0.615168	0.999993	unknown
RBFW000107	0.50195	0.989902	4.0594	0.243854	0.807344		ESRRB
RBFW000108	0.317023	-1.61679	4.03312	-0.400877	0.68851		unknown
RBFW000109	491.758	-0.457058	0.300074	-1.52315	0.127721	0.999993	Vash1
RBFW000110	852.453	-0.199112	0.288615	-0.689889	0.490264	0.999993	ANGEL1
RBFW000111	519.604	0.250602	0.309682	0.809222	0.418387	0.999993	Irf2bpl
RBFW000112	244.698	-0.0212745	0.448849	-0.0473979	0.962196	0.999993	CIPC
RBFW000113	0.155487	1.27267	4.08047	0.311894	0.755121		Zdhhc22
RBFW000114	0						unknown
RBFW000115	3.77603	-3.13448	1.69294	-1.8515	0.0640973	0.999993	TMEM63C
RBFW000116	0.621947	2.9353	3.98476	0.736632	0.461346		unknown
RBFW000117	1.83172	2.47367	3.39356	0.72893	0.466044		NGB
RBFW000118	334.97	-0.383375	0.417885	-0.917419	0.358923	0.999993	POMT2
RBFW000119	12625	-0.00444987	0.261856	-0.0169935	0.986442	0.999993	Gstz1
RBFW000120	0.378138	-1.91248	4.01008	-0.476918	0.63342		unknown
RBFW000121	19.6234	-2.29458	0.795912	-2.88296	0.00393963	0.431734	RABEPK
RBFW000122	77.6475	-0.0188046	0.575764	-0.0326602	0.973946	0.999993	unknown
RBFW000123	135.404	-0.157946	0.382395	-0.413045	0.679574	0.999993	TMED8
RBFW000124	0.926351	0.94999	2.94329	0.322764	0.746874		SAMD15
RBFW000125	0.486311	1.16952	4.04186	0.289352	0.772312		unknown
RBFW000126	310.307	-0.0519828	0.368984	-0.140881	0.887964	0.999993	VIPAS39
RBFW000127	1841.54	0.0519657	0.269409	0.192887	0.847047	0.999993	AHSA1
RBFW000127	1841.54	0.0519657	0.269409	0.192887	0.847047	0.999993	Ahsa1
RBFW000128	16.049	-0.86167	1.32364	-0.650988	0.515055	0.999993	unknown
RBFW000129	87.5788	-0.802636	1.14077	-0.703589	0.481688	0.999993	ISM2
RBFW000130	379.164	0.137205	0.243258	0.564032	0.572732	0.999993	SPTLC2
RBFW000130	379.164	0.137205	0.243258	0.564032	0.572732	0.999993	Sptlc2
RBFW000131	398.186	-0.122684	0.269252	-0.455647	0.648644	0.999993	ALKBH1
RBFW000132	1138.82	0.100515	0.214894	0.467744	0.639967	0.999993	SLIRP
RBFW000133	1459.56	-0.0335076	0.20343	-0.164714	0.869169	0.999993	SNW1
RBFW000134	311.511	0.188407	0.349519	0.539047	0.589855	0.999993	ADCK1
RBFW000135	0						unknown
RBFW000136	0						NRX3A
RBFW000137	0						NRX3A
RBFW000138	0						unknown
RBFW000139	0						NRX3A
RBFW000140	0						NRXN3
RBFW000141	0.310973	1.95167	4.0594	0.480779	0.630674		NRXN3
RBFW000142	1.02152	-3.322	3.93152	-0.844967	0.398129		NRX3A
RBFW000143	47.4072	-1.12015	1.18218	-0.947531	0.343368	0.999993	DIO2
RBFW000144	111.305	-0.895147	1.7115	-0.523018	0.600962	0.999993	DIO2
RBFW000145	2.83458	1.52784	1.57426	0.970517	0.331789	0.999993	CEP128
RBFW000146	9.16458	-0.879409	1.04286	-0.843266	0.39908	0.999993	CEP128
RBFW000147	0						TSHR
RBFW000148	3053.46	0.0224318	0.216355	0.103681	0.917423	0.999993	GTF2A1
RBFW000149	757.825	0.283	0.403284	0.701738	0.482842	0.999993	Ston2
RBFW000150	5980.54	0.19496	0.208335	0.935801	0.349376	0.999993	Sel1l
RBFW000150	5980.54	0.19496	0.208335	0.935801	0.349376	0.999993	SEL1L
RBFW000151	1.6268	1.62011	2.41265	0.671507	0.501897		unknown
RBFW000152	10.3431	0.137826	1.01766	0.135434	0.892269	0.999993	FLRT2
RBFW000153	425.943	-0.131486	0.471954	-0.278599	0.780553	0.999993	galc
RBFW000154	18.9061	-2.13792	0.808027	-2.64585	0.00814851	0.577531	GPR65
RBFW000155	0						Kcnk10
RBFW000156	8.7414	-0.561642	0.944494	-0.594648	0.552079	0.999993	Spata7
RBFW000157	722.788	-0.106442	0.472701	-0.225178	0.821841	0.999993	Ptpn21
RBFW000158	2.52911	-0.0412037	2.60207	-0.015835	0.987366	0.999993	unknown
RBFW000159	650.971	0.205802	0.285179	0.721659	0.470504	0.999993	ZC3H14
RBFW000160	0						unknown
RBFW000161	0.199772	1.27267	4.08047	0.311894	0.755121		unknown
RBFW000162	2.54405	-0.557582	2.62555	-0.212368	0.83182	0.999993	EML5
RBFW000163	323.398	0.0387341	0.373898	0.103595	0.91749	0.999993	Ttc8
RBFW000164	13075.9	-0.0924221	0.298179	-0.309955	0.756595	0.999993	FOXN3
RBFW000165	138.077	-0.443148	0.526284	-0.842032	0.39977	0.999993	unknown
RBFW000166	0						ASB11
RBFW000167	2079.66	0.118995	0.37534	0.317033	0.751218	0.999993	ASB9
RBFW000168	0.264471	-1.41573	4.04893	-0.349657	0.726596		unknown
RBFW000169	0						unknown
RBFW000170	2065.27	-0.856958	0.360821	-2.37502	0.0175479	0.822721	MOSPD2
RBFW000171	5.02944	-0.35005	1.42415	-0.245796	0.80584	0.999993	FANCB
RBFW000172	0						GLRA2
RBFW000173	80.9468	-0.335559	0.426029	-0.787644	0.430905	0.999993	GEMIN8
RBFW000174	40.0607	0.0155384	0.556438	0.0279248	0.977722	0.999993	unknown
RBFW000175	2.28827	0.93069	1.89583	0.490915	0.623486		Gpm6b
RBFW000175	2.28827	0.93069	1.89583	0.490915	0.623486		GPM6B
RBFW000176	437.533	0.419009	0.259951	1.61188	0.106989	0.999993	OFD1
RBFW000177	167.417	0.202124	0.337871	0.598227	0.549688	0.999993	Trappc2
RBFW000178	925.34	0.140504	0.279572	0.50257	0.615267	0.999993	RAB9A
RBFW000179	75.0013	0.0382702	0.667205	0.057359	0.954259	0.999993	TCEANC
RBFW000180	1.41843	4.09876	3.45621	1.18591	0.235657		EGFL6
RBFW000181	0						unknown
RBFW000182	963.672	-0.900206	0.496843	-1.81185	0.0700091	0.999993	Tmsb4x
RBFW000183	1.99222	0.942896	1.90152	0.495865	0.61999		unknown
RBFW000184	159.228	0.0710265	0.620925	0.114388	0.90893	0.999993	TLR7
RBFW000185	169468	0.203588	0.232472	0.875753	0.381164	0.999993	Prps2
RBFW000185	169468	0.203588	0.232472	0.875753	0.381164	0.999993	PRPS2
RBFW000186	4.63071	-0.733904	1.71784	-0.427225	0.669216	0.999993	FRMPD4
RBFW000187	566.521	0.0103707	0.263488	0.0393594	0.968604	0.999993	MSL3
RBFW000188	254.67	-0.328934	0.294176	-1.11815	0.263502	0.999993	unknown
RBFW000189	0						Arhgap6
RBFW000190	21.4819	-0.514079	0.721407	-0.712607	0.476089	0.999993	Arhgap6
RBFW000191	0.126046	-0.65088	4.08047	-0.159511	0.873266		unknown
RBFW000192	2.81177	-1.06009	1.58291	-0.669711	0.503042	0.999993	MID1
RBFW000193	576.024	0.0160292	0.480182	0.0333815	0.97337	0.999993	CLCN4
RBFW000193	576.024	0.0160292	0.480182	0.0333815	0.97337	0.999993	Clcn4
RBFW000194	1376.4	-0.195231	0.249282	-0.783175	0.433525	0.999993	WWC3
RBFW000195	0.155487	1.27267	4.08047	0.311894	0.755121		CLDN34
RBFW000196	805.987	-0.0378877	0.335213	-0.113026	0.91001	0.999993	SHROOM2
RBFW000197	1.52901	-0.807112	2.62194	-0.30783	0.758212		GPR143
RBFW000198	397.141	-0.120722	0.387152	-0.311821	0.755177	0.999993	Tbl1x
RBFW000199	12.2908	-0.410294	0.843173	-0.486608	0.626536	0.999993	unknown
RBFW000200	70.9419	-0.336104	2.38266	-0.141063	0.88782	0.999993	ANOS1
RBFW000201	9.23269	0.226255	1.78509	0.126747	0.899141	0.999993	unknown
RBFW000202	176.907	-0.511958	0.411423	-1.24436	0.213367	0.999993	PNPLA4
RBFW000203	534.94	0.726624	0.400728	1.81326	0.0697917	0.999993	STS
RBFW000204	621.021	0.258348	0.267131	0.96712	0.333484	0.999993	PUDP
RBFW000205	10.9588	-1.21454	1.20821	-1.00524	0.314781	0.999993	NLGN4X
RBFW000206	9.57546	-0.303604	0.932622	-0.325538	0.744774	0.999993	PRKX
RBFW000207	35.1014	0.248729	1.29346	0.192296	0.84751	0.999993	MXRA5
RBFW000208	0						unknown
RBFW000209	0						MYO16
RBFW000210	0.199772	1.27267	4.08047	0.311894	0.755121		MYO16
RBFW000211	610.274	0.00687252	0.261257	0.0263056	0.979014	0.999993	IRS2
RBFW000212	1078.27	-0.189716	0.232524	-0.815896	0.41456	0.999993	COL4A1
RBFW000212	1078.27	-0.189716	0.232524	-0.815896	0.41456	0.999993	Col4a1
RBFW000213	434.429	-0.208099	0.263227	-0.790567	0.429197	0.999993	Col4a2
RBFW000214	3107.18	0.422245	0.227082	1.85944	0.0629647	0.999993	RAB20
RBFW000215	3607.02	0.286142	0.270161	1.05916	0.289529	0.999993	NAXD
RBFW000216	10.6372	-0.253688	0.918729	-0.276129	0.782449	0.999993	unknown
RBFW000217	922.824	-0.0554772	0.304051	-0.18246	0.855222	0.999993	cars2
RBFW000217	922.824	-0.0554772	0.304051	-0.18246	0.855222	0.999993	CARS2
RBFW000218	298.803	0.361349	0.37124	0.973356	0.330376	0.999993	Ing1
RBFW000219	255.052	-0.211049	0.313968	-0.672198	0.501458	0.999993	ANKRD10
RBFW000220	2302.58	0.235732	0.299506	0.78707	0.431241	0.999993	ARHGEF7
RBFW000221	0.53744	-0.898917	4.01379	-0.223957	0.822791		SOX1
RBFW000222	306.372	-0.149376	0.304256	-0.490954	0.623459	0.999993	TUBGCP3
RBFW000223	38.5644	-0.543841	0.562767	-0.966369	0.333859	0.999993	Tubgcp3
RBFW000224	0.155487	1.27267	4.08047	0.311894	0.755121		unknown
RBFW000225	221.011	-0.0297258	0.411472	-0.0722426	0.942409	0.999993	ATP11A
RBFW000226	19.9523	0.569275	0.726681	0.783391	0.433398	0.999993	unknown
RBFW000227	840.39	0.818542	0.280177	2.92151	0.00348335	0.41738	MCF2L
RBFW000228	4660.63	0.274897	0.307276	0.894627	0.370986	0.999993	F7
RBFW000229	11915.1	0.0890543	0.345165	0.258005	0.796403	0.999993	F10
RBFW000230	507.17	0.194705	0.246947	0.788449	0.430434	0.999993	PCID2
RBFW000231	2025.32	0.0188161	0.34092	0.055192	0.955985	0.999993	CUL4A
RBFW000232	16778.6	0.156318	0.220695	0.708297	0.478761	0.999993	LAMP1
RBFW000233	218.864	0.720916	0.591455	1.21889	0.222888	0.999993	ADPRHL1
RBFW000234	424.618	0.133029	0.378486	0.351477	0.725231	0.999993	Dcun1d2
RBFW000235	357.764	-0.169937	0.250904	-0.677298	0.498217	0.999993	Tmco3
RBFW000236	267.46	-0.200014	0.269635	-0.741794	0.458212	0.999993	Tfdp1
RBFW000236	267.46	-0.200014	0.269635	-0.741794	0.458212	0.999993	TFDP1
RBFW000237	0						ATP4B
RBFW000238	0.190977	-0.65088	4.08047	-0.159511	0.873266		TMEM255B
RBFW000239	54.733	-0.447529	0.620305	-0.721466	0.470623	0.999993	Gas6
RBFW000240	154.228	-0.528569	0.369789	-1.42938	0.152895	0.999993	RASA3
RBFW000241	0						unknown
RBFW000242	0						unknown
RBFW000243	0						unknown
RBFW000244	192.182	-0.374381	0.292832	-1.27849	0.201078	0.999993	CDC16
RBFW000245	1.70001	-0.861826	2.47829	-0.34775	0.728028		UPF3A
RBFW000246	292.603	-0.329384	0.385021	-0.855496	0.392276	0.999993	Champ1
RBFW000247	276.689	-0.276581	0.408026	-0.677851	0.497866	0.999993	Sowahc
RBFW000248	98.0862	-0.443054	0.585694	-0.75646	0.449374	0.999993	2022-09-10
RBFW000249	7.6395	0.17974	1.10303	0.162951	0.870557	0.999993	SH3RF3
RBFW000250	0.199772	1.27267	4.08047	0.311894	0.755121		EDAR
RBFW000251	0						unknown
RBFW000252	5.63794	0.584475	2.25478	0.259217	0.795468	0.999993	CCDC138
RBFW000253	5676.95	0.0365032	0.243846	0.149698	0.881003	0.999993	Ranbp2
RBFW000254	330.052	-0.0300775	0.417063	-0.0721174	0.942508	0.999993	LIMS1
RBFW000255	0						unknown
RBFW000256	1436.07	0.189726	0.278056	0.682331	0.49503	0.999993	GCC2
RBFW000257	6249.72	0.155865	0.317378	0.491102	0.623355	0.999993	Sult1c1
RBFW000258	3.77552	1.59384	1.71412	0.929827	0.352461	0.999993	Slc5a7
RBFW000259	0						unknown
RBFW000260	2408.24	0.0365285	0.242414	0.150686	0.880223	0.999993	API5
RBFW000261	1552.05	0.159027	0.356843	0.44565	0.65585	0.999993	Ttc17
RBFW000262	71.3796	1.49576	1.05644	1.41585	0.156819	0.999993	unknown
RBFW000263	5123.42	0.136722	0.215478	0.634505	0.525752	0.999993	HSD17B12
RBFW000264	210.277	-0.243503	0.389573	-0.62505	0.531938	0.999993	ALKBH3
RBFW000265	398.274	0.245868	0.404918	0.607204	0.543715	0.999993	C11orf96
RBFW000266	115.062	0.873993	0.643408	1.35838	0.174343	0.999993	ACCS
RBFW000267	3506.61	-0.0441942	0.204009	-0.216629	0.828498	0.999993	EXT2
RBFW000268	0.355259	2.11433	4.04343	0.522906	0.60104		ALX4
RBFW000269	191.337	0.16703	0.374293	0.446256	0.655412	0.999993	unknown
RBFW000270	1798.95	-0.137132	0.250103	-0.548302	0.583484	0.999993	Cd82
RBFW000271	402.546	0.163752	0.318322	0.514423	0.606956	0.999993	TSPAN18
RBFW000272	114.471	-0.265139	0.351595	-0.754104	0.450786	0.999993	Trp53i11
RBFW000273	390.144	0.0400999	0.367858	0.109009	0.913195	0.999993	PRDM11
RBFW000274	80.7543	-0.143483	0.742616	-0.193213	0.846792	0.999993	unknown
RBFW000275	13.6191	0.502692	0.938367	0.53571	0.592159	0.999993	unknown
RBFW000276	10.0967	0.408745	2.27354	0.179784	0.857322	0.999993	SYT13
RBFW000277	0.190977	-0.65088	4.08047	-0.159511	0.873266		ASTL
RBFW000278	0.415274	-2.03409	4.00185	-0.508289	0.611251		ASTL
RBFW000279	57.0114	0.0249203	0.515303	0.0483605	0.961429	0.999993	FUT8
RBFW000280	4.84112	0.0719562	1.32234	0.0544158	0.956604	0.999993	C1qtnf4
RBFW000281	21.5515	-0.264399	0.714679	-0.369954	0.711416	0.999993	FAM180B
RBFW000282	7966.34	0.144913	0.248967	0.582056	0.560529	0.999993	NDUFS3
RBFW000283	415.696	0.133031	0.339031	0.392387	0.694773	0.999993	Kbtbd4
RBFW000284	447.294	0.00259186	0.281707	0.00920054	0.992659	0.999993	Ptpmt1
RBFW000285	284.825	0.0469906	0.258959	0.18146	0.856007	0.999993	CELF1
RBFW000286	3.40335	-2.3514	1.54835	-1.51865	0.128851	0.999993	RAPSN
RBFW000287	2653.2	0.0944278	0.21168	0.446086	0.655535	0.999993	Psmc3
RBFW000288	3.84726	0.341771	1.80234	0.189627	0.849602	0.999993	unknown
RBFW000289	10.8269	-0.28845	1.18113	-0.244215	0.807064	0.999993	tmem178b
RBFW000290	577.104	0.316881	0.283199	1.11893	0.263169	0.999993	SLC39A13
RBFW000291	363.955	-1.28106	0.546382	-2.34462	0.0190465	0.846992	SPI1
RBFW000292	1.91228	-2.26206	2.4693	-0.916072	0.359629		MYBPC3
RBFW000293	445.91	-0.60457	0.606416	-0.996956	0.318786	0.999993	Madd
RBFW000293	445.91	-0.60457	0.606416	-0.996956	0.318786	0.999993	MADD
RBFW000294	2243.97	-0.2778	0.251274	-1.10557	0.268915	0.999993	NR1H3
RBFW000295	52.9888	-0.294027	0.476684	-0.616818	0.537355	0.999993	unknown
RBFW000296	7854.41	-0.157499	0.227077	-0.693592	0.487938	0.999993	ACP2
RBFW000297	647.525	0.175614	0.294975	0.595352	0.551608	0.999993	DDB2
RBFW000298	2780.19	0.287929	0.338007	0.851845	0.3943	0.999993	PACSIN3
RBFW000299	6012.86	0.117365	0.269428	0.435609	0.66312	0.999993	Arfgap2
RBFW000300	5.21199	1.10078	1.20452	0.913877	0.360782	0.999993	unknown
RBFW000301	6.6758	-0.710632	1.06705	-0.665977	0.505426	0.999993	QccE-10352
RBFW000302	4.00193	3.06619	1.96338	1.56169	0.118362	0.999993	unknown
RBFW000303	1320.02	0.145074	0.347322	0.417693	0.676172	0.999993	LRP4
RBFW000304	350.456	-0.0858157	0.302489	-0.283698	0.776642	0.999993	CKAP5
RBFW000305	9.58486	0.409124	0.991612	0.412584	0.679911	0.999993	unknown
RBFW000306	39900.1	0.130763	0.226791	0.576582	0.564222	0.999993	F2
RBFW000307	3.52086	0.862015	1.64503	0.524013	0.600269	0.999993	unknown
RBFW000308	439.858	0.125366	0.330942	0.378815	0.704825	0.999993	Arhgap1
RBFW000309	54.3043	0.203435	0.432836	0.470005	0.638351	0.999993	unknown
RBFW000310	7210.68	-0.0619552	0.276286	-0.224243	0.822568	0.999993	ATG13
RBFW000311	865.893	-0.178867	0.375957	-0.475765	0.634242	0.999993	HARBI1
RBFW000312	1205.22	-0.0657882	0.297356	-0.221244	0.824902	0.999993	AMBRA1
RBFW000313	241.661	-0.0600639	0.299668	-0.200435	0.841141	0.999993	unknown
RBFW000314	4.23785	1.9713	1.48127	1.33082	0.183247	0.999993	CHRM4
RBFW000315	2.94366	1.1518	1.80364	0.638599	0.523084	0.999993	RIHB
RBFW000316	722.294	-0.0582914	0.309076	-0.188599	0.850407	0.999993	Dgkz
RBFW000316	722.294	-0.0582914	0.309076	-0.188599	0.850407	0.999993	DGKZ
RBFW000317	47.3655	-0.0998083	0.644807	-0.154788	0.876989	0.999993	CREB3L1
RBFW000318	0						unknown
RBFW000319	458.097	-0.218748	0.251996	-0.868064	0.385359	0.999993	PHF21A
RBFW000320	568.067	0.142399	0.376586	0.378131	0.705333	0.999993	LARGE2
RBFW000321	807.502	0.046307	0.277604	0.16681	0.86752	0.999993	Pex16
RBFW000321	807.502	0.046307	0.277604	0.16681	0.86752	0.999993	pex16
RBFW000322	229.187	0.467283	1.41921	0.329255	0.741963	0.999993	Mapk8ip1
RBFW000323	3.32663	1.06531	2.52333	0.422185	0.67289	0.999993	CK094
RBFW000324	2419.85	0.127677	0.271617	0.470063	0.63831	0.999993	CRY2
RBFW000324	2419.85	0.127677	0.271617	0.470063	0.63831	0.999993	Slc35c1
RBFW000325	1.10732	0.25159	3.2767	0.0767816	0.938797		unknown
RBFW000326	55.6686	-0.594966	0.771709	-0.770971	0.440724	0.999993	CHST1
RBFW000327	2.98751	-0.755888	2.05025	-0.368681	0.712366	0.999993	TMEM263
RBFW000328	5.10055	-0.295212	1.40927	-0.209479	0.834074	0.999993	UVS2
RBFW000329	423.737	0.223318	0.299493	0.745653	0.455877	0.999993	Zfyve19
RBFW000330	0.199772	1.27267	4.08047	0.311894	0.755121		PPP1R14D
RBFW000331	305.717	0.11084	0.296351	0.374017	0.708392	0.999993	SPINT1
RBFW000331	305.717	0.11084	0.296351	0.374017	0.708392	0.999993	Spint1
RBFW000332	2.5274	1.83404	1.80003	1.0189	0.308253	0.999993	Rhov
RBFW000333	445.954	0.0256828	0.296887	0.086507	0.931063	0.999993	vps18
RBFW000334	314.645	0.272257	0.344694	0.789851	0.429615	0.999993	DLL4
RBFW000335	2617.95	0.538469	1.04597	0.514806	0.606689	0.999993	CHAC1
RBFW000336	1543.33	-0.067287	0.292324	-0.23018	0.817952	0.999993	INO80
RBFW000337	10663.5	0.101411	0.244039	0.415554	0.677736	0.999993	CHP1
RBFW000338	4.35836	0.692286	1.27297	0.543834	0.586556	0.999993	Oip5
RBFW000339	29.0806	-0.6282	0.934602	-0.672158	0.501483	0.999993	NUSAP1
RBFW000340	483.059	0.500756	0.280069	1.78797	0.0737801	0.999993	NDUFAF1
RBFW000341	1322.42	-0.0872897	0.210354	-0.414966	0.678167	0.999993	Rtf1
RBFW000342	93.6383	-0.166583	0.384916	-0.432778	0.665176	0.999993	unknown
RBFW000343	0						Chst9
RBFW000344	66.5584	-0.0482317	0.480572	-0.100363	0.920056	0.999993	ITPKA
RBFW000345	3.47205	-1.72969	2.13956	-0.808433	0.418841	0.999993	ALK
RBFW000346	463.79	0.023326	0.330095	0.0706643	0.943665	0.999993	RPAP1
RBFW000347	166.487	-0.0419408	0.360232	-0.116427	0.907314	0.999993	ERV3-1
RBFW000348	12.857	-1.83507	1.07085	-1.71365	0.0865926	0.999993	tmem151b
RBFW000349	1.50563	-2.77323	2.50423	-1.10742	0.268113		unknown
RBFW000350	176.5	-0.545039	0.512996	-1.06246	0.288026	0.999993	TYRO3
RBFW000351	1049.83	0.124492	0.338696	0.367563	0.713199	0.999993	MGA
RBFW000352	0.155487	1.27267	4.08047	0.311894	0.755121		unknown
RBFW000353	261.265	-0.213955	0.492695	-0.434254	0.664104	0.999993	mapkbp1
RBFW000353	261.265	-0.213955	0.492695	-0.434254	0.664104	0.999993	MAPKBP1
RBFW000354	2412.93	0.0364634	0.362987	0.100454	0.919984	0.999993	Jmjd7
RBFW000354	2412.93	0.0364634	0.362987	0.100454	0.919984	0.999993	Pla2g4b
RBFW000355	11.3794	0.828488	1.01011	0.8202	0.412102	0.999993	SPTBN5
RBFW000356	0.718552	0.845878	3.98072	0.212494	0.831722		unknown
RBFW000357	69.8013	-0.479179	0.50521	-0.948475	0.342888	0.999993	unknown
RBFW000358	104.051	-0.322806	0.450609	-0.716377	0.473759	0.999993	EHD4
RBFW000359	2.44303	2.25504	2.56987	0.877492	0.380219	0.999993	PLA2G4E
RBFW000360	0.604323	2.8643	3.98865	0.718113	0.472687		PLA2G4E
RBFW000361	0						PLA2G4E
RBFW000362	1.20865	3.86813	3.65767	1.05754	0.290266		PLA2G4E
RBFW000363	8.37577	-0.107332	1.10303	-0.0973067	0.922483	0.999993	PLA2G4F
RBFW000364	150.22	-0.29481	0.366089	-0.805297	0.420649	0.999993	VPS39
RBFW000365	2339.16	0.0118685	0.191999	0.0618156	0.95071	0.999993	Tmem87a
RBFW000366	389.831	0.236438	0.37749	0.626342	0.531091	0.999993	GANC
RBFW000367	7.16662	-0.542348	1.00988	-0.537044	0.591237	0.999993	CAPN3
RBFW000368	537.602	-0.225733	0.339432	-0.665032	0.50603	0.999993	ZNF106
RBFW000369	2025.94	-0.165791	0.255689	-0.64841	0.51672	0.999993	Snap23
RBFW000370	237.711	0.208084	0.289891	0.717802	0.472879	0.999993	Lrrc57
RBFW000371	250.395	-0.0149434	0.343219	-0.0435388	0.965272	0.999993	HAUS2
RBFW000372	118.412	-0.101305	0.452572	-0.223842	0.82288	0.999993	STARD9
RBFW000373	68.0495	-1.11325	0.646069	-1.72311	0.0848684	0.999993	CDAN1
RBFW000374	9.98036	0.0266727	0.958032	0.0278412	0.977789	0.999993	TSNARE1
RBFW000375	449.377	0.192997	0.410432	0.47023	0.638191	0.999993	TTBK2
RBFW000376	0.570761	-1.07231	4.00185	-0.267954	0.788734		RDS2
RBFW000377	1348.55	0.0553387	0.334735	0.165321	0.868691	0.999993	UBR1
RBFW000378	610.238	0.111859	0.411257	0.271992	0.785628	0.999993	TMEM62
RBFW000379	1482.79	0.299794	0.29632	1.01172	0.31167	0.999993	PTGR2
RBFW000380	254.663	0.2317	0.441111	0.525265	0.599399	0.999993	ELMSAN1
RBFW000381	29.8541	0.211638	0.775844	0.272784	0.785019	0.999993	unknown
RBFW000382	86.2694	0.45367	0.788602	0.575284	0.565099	0.999993	DNAL1
RBFW000383	1734.67	0.11636	0.439438	0.264793	0.791169	0.999993	ACOT2
RBFW000384	3154.99	0.0693322	0.332951	0.208236	0.835045	0.999993	ACOT1
RBFW000385	28.8049	0.729281	0.793251	0.919358	0.357909	0.999993	Acot5
RBFW000386	123.541	-0.0635607	0.387919	-0.16385	0.869849	0.999993	RIOX1
RBFW000387	990.116	0.182456	0.336574	0.542099	0.58775	0.999993	NUMB
RBFW000388	149.313	1.13059	0.764883	1.47812	0.139375	0.999993	PAPLN
RBFW000389	195.135	0.148039	0.355843	0.416022	0.677394	0.999993	unknown
RBFW000390	2023.04	0.270878	0.261607	1.03544	0.300464	0.999993	PSEN1
RBFW000391	1300.67	0.132574	0.215855	0.61418	0.539096	0.999993	Rbm25
RBFW000391	1300.67	0.132574	0.215855	0.61418	0.539096	0.999993	RBM25
RBFW000392	2764.85	0.0381196	0.272385	0.139948	0.888701	0.999993	ZFYVE1
RBFW000393	116.054	-0.695424	0.397305	-1.75035	0.0800575	0.999993	DCAF4
RBFW000394	54.0687	-0.616142	0.499043	-1.23465	0.216962	0.999993	DPF3
RBFW000395	7.56784	0.633006	1.48156	0.427258	0.669192	0.999993	DPF3
RBFW000396	2.87546	2.57566	2.1054	1.22336	0.221194	0.999993	unknown
RBFW000397	2.18765	0.460335	1.89338	0.243128	0.807906		unknown
RBFW000398	3.02477	0.645151	1.76883	0.364733	0.71531	0.999993	unknown
RBFW000399	2.52	-1.13512	2.02152	-0.561518	0.574445	0.999993	unknown
RBFW000400	0.876016	3.41359	3.96292	0.861383	0.389027		RGS6
RBFW000401	0						unknown
RBFW000402	285.947	-0.439641	0.422586	-1.04036	0.298173	0.999993	SIPA1L1
RBFW000403	5.0327	-1.48831	1.45266	-1.02454	0.305579	0.999993	unknown
RBFW000404	3837.57	-0.0697734	0.260372	-0.267975	0.788718	0.999993	PCNX1
RBFW000405	31.3517	-0.182409	0.738778	-0.246906	0.804981	0.999993	Map3k9
RBFW000406	0						unknown
RBFW000407	37.8726	-0.320509	1.14491	-0.279941	0.779523	0.999993	Ttc9
RBFW000408	630.397	-0.201905	0.356883	-0.565744	0.571568	0.999993	ADAM20
RBFW000409	933.048	-0.0899357	0.310085	-0.290036	0.771789	0.999993	SYNJ2BP
RBFW000410	2.18042	-0.256285	2.21631	-0.115636	0.907941		desi2
RBFW000411	416.623	0.364798	0.282494	1.29135	0.196584	0.999993	Cox16
RBFW000412	9.29654	-0.921577	1.34338	-0.686012	0.492706	0.999993	SLC8A3
RBFW000412	9.29654	-0.921577	1.34338	-0.686012	0.492706	0.999993	Slc8a3
RBFW000413	0						unknown
RBFW000414	76.6801	0.00500943	0.458388	0.0109284	0.991281	0.999993	unknown
RBFW000415	138.183	0.247133	0.523757	0.471847	0.637036	0.999993	unknown
RBFW000416	669.136	0.148289	0.361938	0.409708	0.68202	0.999993	SMOC1
RBFW000416	669.136	0.148289	0.361938	0.409708	0.68202	0.999993	Smoc1
RBFW000417	0						SLC10A1
RBFW000418	7311.56	-0.0842609	0.357844	-0.235468	0.813845	0.999993	Srsf5
RBFW000419	701.476	-0.114371	0.254998	-0.448516	0.65378	0.999993	unknown
RBFW000420	376.526	-0.106634	0.327562	-0.325539	0.744773	0.999993	unknown
RBFW000421	545.006	-0.0438183	0.345817	-0.12671	0.89917	0.999993	unknown
RBFW000422	463.069	-0.2148	0.393327	-0.546111	0.58499	0.999993	SUSD6
RBFW000423	27.1024	-1.02827	1.23127	-0.835128	0.403646	0.999993	CCDC177
RBFW000424	0.329402	-1.66789	4.02881	-0.413991	0.678881		unknown
RBFW000425	8.69593	0.248687	1.31533	0.189069	0.850039	0.999993	PLEKHD1
RBFW000426	2093.64	-0.0106218	0.285769	-0.0371691	0.97035	0.999993	SLC39A9
RBFW000427	1501.73	0.0853815	0.250218	0.341228	0.732932	0.999993	Erh
RBFW000428	1868.1	0.2083	0.43543	0.478378	0.632381	0.999993	Galnt16
RBFW000429	400.947	-0.414393	0.357512	-1.1591	0.246415	0.999993	EXD2
RBFW000430	0.599317	2.85335	3.98926	0.715258	0.47445		unknown
RBFW000431	412.253	-0.183958	0.314438	-0.585039	0.558522	0.999993	DCAF5
RBFW000432	1715.68	-0.368389	0.345913	-1.06498	0.286886	0.999993	ACTN1
RBFW000433	8453.89	0.0198442	0.229248	0.0865623	0.931019	0.999993	Srsf4
RBFW000434	10315.2	-0.116312	0.323116	-0.35997	0.71887	0.999993	ZFP36L1
RBFW000435	23.3058	-0.434788	0.654346	-0.664462	0.506395	0.999993	unknown
RBFW000436	106.573	-0.663813	0.488484	-1.35893	0.17417	0.999993	unknown
RBFW000437	42.117	-0.564641	0.545181	-1.03569	0.300345	0.999993	unknown
RBFW000438	21.8388	-0.39811	0.787423	-0.505585	0.613148	0.999993	Rad51b
RBFW000439	2535.88	-0.41829	0.398359	-1.05003	0.293703	0.999993	TMEM229B
RBFW000440	344.897	0.191663	0.614065	0.312121	0.754948	0.999993	PLEKHH1
RBFW000441	326.801	-0.163138	0.644617	-0.253077	0.800209	0.999993	PIGH
RBFW000442	14022.5	0.391106	0.524187	0.746119	0.455595	0.999993	ARG2
RBFW000443	753.539	0.0510078	0.268072	0.190277	0.849092	0.999993	VTI1B
RBFW000444	3581.57	-1.16398	0.709894	-1.63966	0.101076	0.999993	RDH12
RBFW000445	955.163	0.230671	0.314822	0.732704	0.463739	0.999993	ZFYVE26
RBFW000446	6.97998	-1.82755	1.34324	-1.36056	0.173654	0.999993	lgalsl-a
RBFW000447	8.62132	-0.154279	1.1601	-0.132988	0.894203	0.999993	Plek2
RBFW000448	2037.41	0.00238595	0.216598	0.0110156	0.991211	0.999993	EIF2S1
RBFW000449	2537.72	0.0456674	0.217496	0.20997	0.833691	0.999993	ATP6V1D
RBFW000450	589.018	0.129141	0.264786	0.487719	0.625749	0.999993	MPP5
RBFW000451	0						TRHR
RBFW000452	409.988	0.145311	0.291346	0.498758	0.61795	0.999993	NUDCD1
RBFW000453	506.81	0.318611	0.253633	1.25619	0.209047	0.999993	ENY2
RBFW000454	1571.73	-0.0686565	0.256672	-0.267487	0.789094	0.999993	EBAG9
RBFW000455	5.7967	-1.04449	1.29779	-0.804816	0.420926	0.999993	SYBU
RBFW000455	5.7967	-1.04449	1.29779	-0.804816	0.420926	0.999993	Sybu
RBFW000456	0						KCNV1
RBFW000457	28.1699	3.38362	1.23694	2.73549	0.0062288	0.549183	CSMD3
RBFW000458	0.954576	3.53115	3.95856	0.892029	0.372377		CSMD1
RBFW000459	0						CSMD3
RBFW000460	0						CSMD3
RBFW000461	0						unknown
RBFW000462	2.08603	1.79672	2.31171	0.777224	0.437026		unknown
RBFW000463	8.9208	-0.0469892	0.986868	-0.0476145	0.962024	0.999993	TRPS1
RBFW000464	7.90056	0.642689	1.07151	0.599801	0.548639	0.999993	TRPS1
RBFW000465	0						unknown
RBFW000466	3317.82	0.104477	0.208749	0.50049	0.61673	0.999993	EIF3H
RBFW000467	311.552	0.255522	0.279088	0.915562	0.359897	0.999993	UTP23
RBFW000468	1778.48	0.18378	0.349185	0.526312	0.598671	0.999993	RAD21
RBFW000469	0						slc30a8
RBFW000470	779.006	0.65132	0.342951	1.89917	0.0575427	0.999993	MED30
RBFW000471	41.9104	0.303661	0.71412	0.425224	0.670673	0.999993	unknown
RBFW000472	4187.63	-0.162967	0.277293	-0.587707	0.556729	0.999993	EXT1
RBFW000473	213.787	-0.0263074	0.346812	-0.0758549	0.939535	0.999993	unknown
RBFW000474	103.16	0.0206519	0.380397	0.0542904	0.956704	0.999993	Samd12
RBFW000475	14.3027	-0.511196	0.889283	-0.574841	0.565399	0.999993	TNFRSF11B
RBFW000476	427.859	-0.246383	0.334515	-0.736538	0.461403	0.999993	COLEC10
RBFW000477	1756.26	0.704858	0.464582	1.51719	0.129219	0.999993	MAL2
RBFW000478	5.77765	-0.266824	1.16271	-0.229486	0.818492	0.999993	CCN3
RBFW000479	3324.79	-0.185194	0.2215	-0.83609	0.403104	0.999993	ENPP2
RBFW000480	1084.9	-0.067002	0.258141	-0.259556	0.795206	0.999993	TAF2
RBFW000481	41.2753	0.630766	0.741173	0.851037	0.394749	0.999993	DSCC1
RBFW000482	30.3817	-1.13824	0.772333	-1.47377	0.140543	0.999993	DEPTOR
RBFW000483	6.05981	-0.592038	1.53302	-0.386191	0.699355	0.999993	unknown
RBFW000484	132.329	0.759907	0.706927	1.07494	0.2824	0.999993	COL14A1
RBFW000485	1533.99	0.171397	0.311165	0.550823	0.581755	0.999993	MRPL13
RBFW000486	10.4577	-0.421682	1.0049	-0.419625	0.67476	0.999993	MTBP
RBFW000487	4676.04	-0.0414766	0.473166	-0.0876576	0.930149	0.999993	SNTB1
RBFW000487	4676.04	-0.0414766	0.473166	-0.0876576	0.930149	0.999993	Sntb1
RBFW000488	4.12168	-0.366141	1.943	-0.188441	0.850531	0.999993	HAS2
RBFW000489	0.338197	0.310901	4.08047	0.0761924	0.939266		unknown
RBFW000490	525.888	-0.0530859	0.42155	-0.12593	0.899787	0.999993	ZHX2
RBFW000491	5248.92	0.0772305	0.335835	0.229966	0.818118	0.999993	DERL1
RBFW000492	118.057	0.0791375	0.355345	0.222706	0.823764	0.999993	TBC1D31
RBFW000493	18.9622	0.488915	1.37559	0.355422	0.722273	0.999993	Fam83a
RBFW000494	206.413	-0.202433	0.360708	-0.561211	0.574654	0.999993	C8orf76
RBFW000495	555.051	0.0279552	0.432051	0.0647036	0.94841	0.999993	ZHX1
RBFW000496	31.6403	-0.128118	0.799214	-0.160305	0.872641	0.999993	unknown
RBFW000497	869.223	-0.165495	0.280506	-0.589987	0.555199	0.999993	ATAD2
RBFW000498	174.978	0.108028	0.320771	0.336776	0.736286	0.999993	WDYHV1
RBFW000499	300.778	-0.387077	0.552642	-0.700412	0.48367	0.999993	FBXO32
RBFW000500	18.466	-0.367009	0.886854	-0.413832	0.678997	0.999993	KLHL38
RBFW000501	74.3534	-0.0645385	0.435959	-0.148038	0.882313	0.999993	Anxa13
RBFW000502	1961.63	-0.0216573	0.210396	-0.102936	0.918014	0.999993	FAM91A1
RBFW000503	1.78133	-0.440253	2.16203	-0.203629	0.838643		FER1L6
RBFW000504	530.733	0.155837	0.238937	0.652208	0.514267	0.999993	TMEM65
RBFW000504	530.733	0.155837	0.238937	0.652208	0.514267	0.999993	Tmem65
RBFW000505	3587.87	0.190046	0.345486	0.550084	0.582262	0.999993	RNF139
RBFW000506	254.413	-0.0714716	0.411669	-0.173614	0.862169	0.999993	TATDN1
RBFW000507	6562.31	0.333512	0.234413	1.42276	0.154807	0.999993	NDUFB9
RBFW000508	16642.4	0.0343083	0.230488	0.148851	0.881671	0.999993	MTSS1
RBFW000509	1418.51	2.00298	1.94615	1.0292	0.303384	0.999993	SQLE
RBFW000510	449.137	-0.151813	0.338021	-0.449122	0.653343	0.999993	WASHC5
RBFW000511	502.141	0.0488934	0.303335	0.161186	0.871947	0.999993	Nsmce2
RBFW000512	12.2897	0.360447	0.815513	0.441988	0.658498	0.999993	unknown
RBFW000513	816.567	0.682244	0.382209	1.785	0.0742612	0.999993	Trib1
RBFW000514	535.321	0.270625	0.345	0.78442	0.432793	0.999993	FAM84B
RBFW000515	0						unknown
RBFW000516	7.95501	-3.66044	1.59363	-2.29692	0.0216233	0.880864	unknown
RBFW000517	3.52755	-1.20812	1.73189	-0.697574	0.485444	0.999993	unknown
RBFW000518	267.768	-0.0986232	0.64838	-0.152107	0.879103	0.999993	MYC
RBFW000519	2.10072	2.52716	2.09684	1.20522	0.228118		unknown
RBFW000520	0						unknown
RBFW000521	248.19	-0.224477	0.324135	-0.69254	0.488598	0.999993	FAM49B
RBFW000521	248.19	-0.224477	0.324135	-0.69254	0.488598	0.999993	Fam49b
RBFW000522	272.856	-0.578354	0.390299	-1.48182	0.138388	0.999993	Asap1
RBFW000523	1.10439	-1.31301	3.16067	-0.41542	0.677834		ADCY8
RBFW000524	0.126046	-0.65088	4.08047	-0.159511	0.873266		ADGRB3
RBFW000525	0						unknown
RBFW000526	0						ADGRB3
RBFW000527	1501.09	0.0932785	0.246414	0.378544	0.705027	0.999993	LMBRD1
RBFW000528	2.077	0.474712	1.96858	0.241144	0.809443		COL19A1
RBFW000529	4.0342	-0.724466	1.32987	-0.544765	0.585915	0.999993	Col19a1
RBFW000530	0						unknown
RBFW000531	2.68524	0.398838	1.63739	0.243581	0.807555	0.999993	COL9A1
RBFW000532	1568.79	-0.268386	0.28964	-0.926617	0.354126	0.999993	FAM135A
RBFW000533	2193.47	-0.0436592	0.230414	-0.189482	0.849715	0.999993	SMAP1
RBFW000534	3.02672	-1.7941	2.06537	-0.868659	0.385034	0.999993	B3GAT2
RBFW000535	86.2252	-0.101523	0.646583	-0.157014	0.875234	0.999993	unknown
RBFW000536	112.298	-0.0904242	0.70748	-0.127812	0.898298	0.999993	Ogfrl1
RBFW000537	11.4456	0.115407	1.24233	0.0928957	0.925986	0.999993	unknown
RBFW000538	868.793	0.348143	0.285144	1.22094	0.222109	0.999993	asrgl1
RBFW000539	0						unknown
RBFW000540	0						Rims1
RBFW000541	0.325818	0.310901	4.08047	0.0761924	0.939266		Kcnq5
RBFW000542	39.3067	-1.68726	0.765403	-2.20441	0.0274956	0.93628	KCNQ5
RBFW000543	1.23425	-1.48871	2.62327	-0.567502	0.570373		DDX43
RBFW000544	16.2532	-2.55513	1.36552	-1.87117	0.0613209	0.999993	Cgas
RBFW000544	16.2532	-2.55513	1.36552	-1.87117	0.0613209	0.999993	CGAS
RBFW000545	763.356	0.0946152	0.257657	0.367213	0.71346	0.999993	MTO1
RBFW000546	124952	0.10219	0.269889	0.378636	0.704958	0.999993	EEF1A
RBFW000547	87.7393	0.0296631	0.404142	0.0733978	0.94149	0.999993	unknown
RBFW000548	238.88	0.0981974	0.313115	0.313614	0.753814	0.999993	SLC17A5
RBFW000549	13.6204	-0.18671	0.938958	-0.198848	0.842382	0.999993	CD109
RBFW000550	286.943	-0.256408	0.437328	-0.586306	0.55767	0.999993	COL12A1
RBFW000551	0.293911	0.310901	4.08047	0.0761924	0.939266		unknown
RBFW000552	8281.95	0.258536	0.253932	1.01813	0.308617	0.999993	Cox7a2
RBFW000553	2372.34	0.165562	0.230073	0.719606	0.471768	0.999993	TMEM30A
RBFW000554	0						unknown
RBFW000555	74.8073	-0.376425	0.518698	-0.72571	0.468017	0.999993	FILIP1
RBFW000556	648.862	-0.00437343	0.284844	-0.0153537	0.98775	0.999993	SENP6
RBFW000557	556.833	0.425869	0.332859	1.27943	0.200747	0.999993	MYO6
RBFW000558	0						IMPG1
RBFW000559	3.98874	-0.21118	1.67529	-0.126056	0.899688	0.999993	HTR1B
RBFW000560	0						MEI4
RBFW000561	0						nupl2
RBFW000562	2.53492	-0.8335	1.64083	-0.507974	0.611472	0.999993	irak1bp1
RBFW000562	2.53492	-0.8335	1.64083	-0.507974	0.611472	0.999993	IRAK1BP1
RBFW000563	2.67139	2.71365	2.06807	1.31216	0.189466	0.999993	unknown
RBFW000564	33.0678	0.0501957	0.539283	0.0930787	0.925841	0.999993	unknown
RBFW000565	0						unknown
RBFW000566	162.39	0.0811226	0.475893	0.170464	0.864645	0.999993	Phip
RBFW000567	229.456	-1.215	0.638688	-1.90233	0.0571275	0.999993	HMGN3
RBFW000568	28.5912	1.25564	0.744987	1.68546	0.0919006	0.999993	LCA5
RBFW000569	3073.36	-0.0934854	0.496108	-0.188438	0.850534	0.999993	SH3BGRL2
RBFW000570	4.65469	3.1062	1.64924	1.88341	0.0596449	0.999993	ELOVL4
RBFW000571	13.1748	-0.145877	0.977669	-0.14921	0.881388	0.999993	TTK
RBFW000572	0						NR0B1
RBFW000573	7261.02	0.0437317	0.289207	0.151212	0.879808	0.999993	BCKDHB
RBFW000574	429.143	-0.151216	0.546897	-0.276498	0.782166	0.999993	TENT5A
RBFW000575	1341.54	0.166491	0.27601	0.603208	0.54637	0.999993	IBTK
RBFW000576	0.464243	-0.453951	4.04893	-0.112116	0.910731		unknown
RBFW000577	3.54567	0.828294	1.39063	0.595626	0.551425	0.999993	TPBG
RBFW000578	145.697	-0.0455472	0.343162	-0.132728	0.894408	0.999993	UBE3D
RBFW000579	374.604	-0.454592	0.356491	-1.27518	0.202244	0.999993	PGM3
RBFW000580	1168.17	-0.466775	0.443363	-1.05281	0.29243	0.999993	DOP1A
RBFW000581	63.8364	-0.661908	0.6972	-0.949381	0.342427	0.999993	RWDD2A
RBFW000582	6147.54	0.139404	0.358497	0.388855	0.697383	0.999993	ME1
RBFW000583	1.85454	0.151635	2.11177	0.0718048	0.942757		PRSS35
RBFW000584	63.4634	-2.08986	1.105	-1.89128	0.0585864	0.999993	SNAP91
RBFW000585	0.293911	0.310901	4.08047	0.0761924	0.939266		Ripply2
RBFW000586	801.341	-0.0462964	0.324031	-0.142877	0.886388	0.999993	CYB5R4
RBFW000587	0.190977	-0.65088	4.08047	-0.159511	0.873266		MRAP2
RBFW000588	110.754	-0.489276	0.416166	-1.17567	0.239725	0.999993	CEP162
RBFW000589	0.642608	-2.66615	3.96845	-0.671837	0.501687		TBX18
RBFW000590	0						HUNK
RBFW000591	251.432	0.0566084	0.553953	0.10219	0.918606	0.999993	NT5E
RBFW000592	2916.32	0.000584631	0.281535	0.00207658	0.998343	0.999993	Snx14
RBFW000592	2916.32	0.000584631	0.281535	0.00207658	0.998343	0.999993	SNX14
RBFW000593	1157.19	-0.0181911	0.217651	-0.0835791	0.933391	0.999993	SYNCRIP
RBFW000594	47.5147	0.541901	0.439029	1.23432	0.217085	0.999993	unknown
RBFW000595	648.108	-0.437091	0.316981	-1.37892	0.167919	0.999993	TTC27
RBFW000596	1.57282	0.914563	2.44483	0.374081	0.708344		unknown
RBFW000597	294.593	-0.501892	0.406958	-1.23328	0.217473	0.999993	LTBP1
RBFW000598	78.4402	-0.453729	0.536209	-0.846179	0.397453	0.999993	RASGRP3
RBFW000599	535.455	0.000622367	0.25685	0.00242308	0.998067	0.999993	Fam98a
RBFW000600	477.474	-0.108692	0.334973	-0.324481	0.745574	0.999993	ZNF318
RBFW000601	468.885	-0.189056	0.397264	-0.475895	0.634149	0.999993	ABCC10
RBFW000602	0.614334	2.88601	3.98744	0.723774	0.469204		DLK2
RBFW000603	563.374	0.274065	0.360959	0.759267	0.447693	0.999993	TJAP1
RBFW000604	2.63064	-0.244715	1.83588	-0.133296	0.89396	0.999993	LRRC73
RBFW000605	2577.73	-0.0359148	0.260044	-0.13811	0.890153	0.999993	YIPF3
RBFW000606	237.258	0.0401602	0.341223	0.117695	0.906309	0.999993	Polr1c
RBFW000607	983.516	0.230181	0.220019	1.04619	0.295475	0.999993	XPO5
RBFW000608	175.866	0.343054	0.496599	0.690806	0.489687	0.999993	Polh
RBFW000608	175.866	0.343054	0.496599	0.690806	0.489687	0.999993	POLH
RBFW000609	386.831	-0.240828	0.394096	-0.61109	0.54114	0.999993	Gtpbp2
RBFW000610	26.0139	0.299191	0.71395	0.419064	0.675169	0.999993	MAD2L1BP
RBFW000611	9237.18	0.340601	0.266144	1.27976	0.200629	0.999993	Ephx1
RBFW000612	9359.43	-0.0662985	0.241408	-0.274632	0.783599	0.999993	PLG
RBFW000613	0						PLG
RBFW000614	897.748	-0.0895422	0.297616	-0.300865	0.763517	0.999993	MAP3K4
RBFW000615	19.9842	-0.854382	0.682013	-1.25274	0.210302	0.999993	AGPAT4
RBFW000616	72.957	-0.0467447	0.711551	-0.0656942	0.947621	0.999993	PRKN
RBFW000617	6.48007	0.521982	1.5545	0.335787	0.737031	0.999993	Pacrg
RBFW000618	0						unknown
RBFW000619	803.633	0.0645612	0.294365	0.219324	0.826398	0.999993	QKI
RBFW000620	0						unknown
RBFW000621	20.1738	-0.526965	0.778596	-0.676814	0.498524	0.999993	PDE10A
RBFW000622	7.69914	-0.317199	1.05729	-0.30001	0.764169	0.999993	TBXT
RBFW000623	1.29725	1.3513	2.61848	0.516062	0.605811		unknown
RBFW000624	0.360265	2.13129	4.04186	0.527305	0.597982		unknown
RBFW000625	876.389	-0.0871395	0.251669	-0.346246	0.729158	0.999993	Sft2d1
RBFW000626	7955.14	-0.101762	0.227239	-0.447819	0.654284	0.999993	MPC1
RBFW000627	115.325	-1.06866	0.554622	-1.92683	0.0540005	0.999993	Rps6ka2
RBFW000628	0.877382	-0.205013	3.4917	-0.0587143	0.95318		unknown
RBFW000629	0						unknown
RBFW000630	691.671	0.127889	0.262657	0.486906	0.626325	0.999993	MRPL14
RBFW000631	1882.32	0.151436	0.248341	0.609789	0.542001	0.999993	Tmem63b
RBFW000631	1882.32	0.151436	0.248341	0.609789	0.542001	0.999993	TMEM63B
RBFW000632	456.101	-0.215863	0.242359	-0.890675	0.373103	0.999993	CANX
RBFW000633	349.959	-0.168138	0.33113	-0.507769	0.611616	0.999993	SPTBN5
RBFW000634	626.442	-0.340101	0.262894	-1.29368	0.195775	0.999993	Slc29a1
RBFW000635	2379.34	-0.110887	0.304368	-0.364317	0.715621	0.999993	HSP90AB1
RBFW000636	986.277	0.0973739	0.239859	0.405962	0.68477	0.999993	SLC35B2
RBFW000636	986.277	0.0973739	0.239859	0.405962	0.68477	0.999993	Nfkbie
RBFW000637	26.8166	-3.53948	1.00053	-3.53759	0.000403797	0.130739	tmem151b
RBFW000638	2.8693	-1.91412	2.26857	-0.843754	0.398807	0.999993	unknown
RBFW000639	9.19885	1.58511	1.71552	0.923985	0.355494	0.999993	TCTE1
RBFW000640	746.261	-0.0808953	0.279739	-0.289182	0.772442	0.999993	Aars2
RBFW000641	0.823085	-0.37397	3.02515	-0.123621	0.901616		unknown
RBFW000642	556.334	0.154261	0.278445	0.554008	0.579573	0.999993	RNF8
RBFW000643	1390.69	-0.175578	0.263872	-0.66539	0.505801	0.999993	CMTR1
RBFW000644	203.019	0.534229	0.525377	1.01685	0.309225	0.999993	CCDC167
RBFW000645	0.126046	-0.65088	4.08047	-0.159511	0.873266		unknown
RBFW000646	0						unknown
RBFW000647	0						unknown
RBFW000648	0.54132	-2.41612	3.97998	-0.607067	0.543806		MDGA1
RBFW000649	0						MDGA1
RBFW000650	0						unknown
RBFW000651	11.0377	-0.989452	0.986863	-1.00262	0.316042	0.999993	unknown
RBFW000652	673.18	0.111255	0.241497	0.46069	0.645021	0.999993	ZFAND3
RBFW000653	477.861	0.194868	0.277028	0.703424	0.481792	0.999993	unknown
RBFW000654	722.595	-0.0522142	0.332315	-0.157122	0.875148	0.999993	BTBD9
RBFW000655	3364.27	0.046801	0.203112	0.230419	0.817766	0.999993	Glo1
RBFW000656	0.138425	-0.65088	4.08047	-0.159511	0.873266		DNAH8
RBFW000657	0						DNAH8
RBFW000658	22.517	-1.05938	0.637802	-1.66099	0.0967162	0.999993	Glp1r
RBFW000659	17.7518	0.220368	0.732234	0.300954	0.76345	0.999993	unknown
RBFW000660	12.499	-0.177185	0.747197	-0.237133	0.812553	0.999993	unknown
RBFW000661	110.633	-0.486286	0.481442	-1.01006	0.312466	0.999993	SAYSD1
RBFW000662	589.961	0.0523214	0.235101	0.222549	0.823886	0.999993	KCNK5
RBFW000663	0.953243	-0.492897	3.92685	-0.12552	0.900112		KCNK16
RBFW000664	0						KIF6
RBFW000665	0						unknown
RBFW000666	61.1997	0.289469	0.499921	0.57903	0.562569	0.999993	DAAM2
RBFW000667	4.21973	0.284317	1.32126	0.215187	0.829622	0.999993	unknown
RBFW000668	17.3018	0.470407	0.906354	0.519011	0.603753	0.999993	unknown
RBFW000669	12.2673	0.898872	0.908942	0.988921	0.322702	0.999993	unknown
RBFW000670	12633.4	-0.014226	0.218384	-0.0651423	0.948061	0.999993	Mocs1
RBFW000670	12633.4	-0.014226	0.218384	-0.0651423	0.948061	0.999993	MOCS1
RBFW000671	0						Lrfn2
RBFW000672	0						unknown
RBFW000673	0						unknown
RBFW000674	508.167	0.11502	0.259116	0.443894	0.657119	0.999993	Supt7l
RBFW000675	365.92	0.323509	0.272595	1.18677	0.235318	0.999993	SLC4A1AP
RBFW000676	7131	0.769086	0.31065	2.47573	0.0132965	0.734191	unknown
RBFW000677	660.692	-0.0617225	0.305858	-0.201802	0.840072	0.999993	MRPL33
RBFW000678	1233.72	0.0345381	0.256613	0.134592	0.892934	0.999993	RBKS
RBFW000679	258.117	-0.244413	0.344864	-0.708724	0.478496	0.999993	BABAM2
RBFW000680	24.4396	-0.357213	0.645865	-0.553077	0.580211	0.999993	unknown
RBFW000681	3.49985	-0.669144	2.01112	-0.332722	0.739344	0.999993	unknown
RBFW000682	72.0888	-0.351875	0.656755	-0.535778	0.592112	0.999993	FOSL2
RBFW000683	21.3616	-0.364556	0.807746	-0.451325	0.651756	0.999993	unknown
RBFW000684	4.78605	-0.895751	1.3472	-0.664899	0.506115	0.999993	PLB1
RBFW000685	3668.53	0.215735	0.190042	1.13519	0.256294	0.999993	Ppp1cb
RBFW000686	5222.78	0.0867473	0.271405	0.319623	0.749254	0.999993	calm2-b
RBFW000687	3030.06	0.243463	0.265305	0.917674	0.358789	0.999993	TTC7A
RBFW000688	1.693	1.03603	2.40968	0.429943	0.667237		unknown
RBFW000689	10508.5	0.294252	0.23719	1.24058	0.214762	0.999993	Mcfd2
RBFW000690	71.9638	-0.521673	0.614536	-0.848889	0.395943	0.999993	HPCAL1
RBFW000691	45.4684	-1.79765	1.09864	-1.63624	0.101788	0.999993	RRM2
RBFW000692	172.136	-0.310488	0.314654	-0.986762	0.323759	0.999993	Klf11
RBFW000693	5.39592	3.11778	1.87941	1.65892	0.0971329	0.999993	GRHL1
RBFW000694	82.1178	-0.108704	0.496386	-0.218991	0.826657	0.999993	TAF1B
RBFW000695	3052.69	-0.00836379	0.210006	-0.0398265	0.968231	0.999993	YWHAQ
RBFW000696	1275.77	-0.0861778	0.245453	-0.351097	0.725515	0.999993	ADAM17
RBFW000697	2260.38	0.159063	0.214474	0.741642	0.458304	0.999993	IAH1
RBFW000698	457.326	-0.0626466	0.355823	-0.176061	0.860246	0.999993	CPSF3
RBFW000699	215.576	-0.160564	0.276438	-0.580832	0.561354	0.999993	ITGB1BP1
RBFW000700	65.6341	-0.492232	0.494083	-0.996253	0.319127	0.999993	ASAP2
RBFW000701	847.793	0.820229	0.643609	1.27442	0.202514	0.999993	mboat2
RBFW000702	3152.84	-0.183663	0.331467	-0.554092	0.579516	0.999993	KIDINS220
RBFW000703	304.753	-0.311615	0.425847	-0.731753	0.464319	0.999993	ID2
RBFW000704	0.138425	-0.65088	4.08047	-0.159511	0.873266		unknown
RBFW000705	711.074	0.02014	0.393445	0.0511888	0.959175	0.999993	Rnf144a
RBFW000706	6.20136	0.587472	1.46118	0.402053	0.687645	0.999993	RSAD2
RBFW000707	63.9795	-0.0344641	0.601726	-0.0572755	0.954326	0.999993	CMPK2
RBFW000708	8.9888	0.718627	0.946273	0.759429	0.447596	0.999993	SOX11
RBFW000709	593.218	-0.257263	0.346594	-0.742259	0.45793	0.999993	COLEC11
RBFW000710	7075.35	0.0518873	0.230235	0.225367	0.821694	0.999993	Rps7
RBFW000711	1348.97	0.0689022	0.217076	0.31741	0.750933	0.999993	RNASEH1
RBFW000712	4783.09	-0.00284657	0.301111	-0.00945357	0.992457	0.999993	ADI1
RBFW000713	1169.84	0.216666	0.244814	0.885024	0.376144	0.999993	TRAPPC12
RBFW000713	1169.84	0.216666	0.244814	0.885024	0.376144	0.999993	Trappc12
RBFW000714	257.101	-0.0585278	0.308444	-0.189752	0.849503	0.999993	eipr1
RBFW000715	0						unknown
RBFW000716	0						MYT1L
RBFW000717	80.6182	-0.379898	0.672883	-0.564582	0.572358	0.999993	Pxdn
RBFW000718	0						TPO
RBFW000719	0.317023	-1.61679	4.03312	-0.400877	0.68851		Sntg2
RBFW000720	233.899	-0.418915	0.432797	-0.967924	0.333082	0.999993	TMEM18
RBFW000721	0						AFF1
RBFW000722	6037.11	0.203758	0.252589	0.806679	0.419851	0.999993	ACP1
RBFW000723	6.26593	-3.91128	2.35301	-1.66224	0.0964642	0.999993	Alkal2
RBFW000724	431.308	0.32947	0.597238	0.551656	0.581184	0.999993	Sh3yl1
RBFW000725	485.83	-0.0703035	0.415477	-0.169211	0.86563	0.999993	FAM110C
RBFW000726	630.759	-0.211341	0.451191	-0.468407	0.639493	0.999993	FBXO25
RBFW000727	4.45897	-0.41302	1.30265	-0.31706	0.751198	0.999993	TDRP
RBFW000728	0						unknown
RBFW000729	22.8947	-0.413703	0.956202	-0.432652	0.665268	0.999993	ERICH1
RBFW000730	0						unknown
RBFW000731	0						unknown
RBFW000732	0						unknown
RBFW000733	0.599317	2.85335	3.98926	0.715258	0.47445		Dlgap2
RBFW000734	0						unknown
RBFW000735	6181.75	0.0591295	0.204445	0.28922	0.772413	0.999993	Cln8
RBFW000736	132.026	-0.81343	0.563416	-1.44375	0.14881	0.999993	ARHGEF10
RBFW000737	11.0444	-0.320167	0.963446	-0.332315	0.739652	0.999993	Kbtbd11
RBFW000738	1.54541	-1.51796	3.61039	-0.420442	0.674162		MPSF
RBFW000739	1.78512	0.185108	2.88989	0.0640536	0.948928		Csmd1
RBFW000740	0.415274	-2.03409	4.00185	-0.508289	0.611251		PRR16
RBFW000741	29006	-0.00960394	0.251465	-0.0381919	0.969535	0.999993	HSD17B4
RBFW000742	188.14	-1.21752	0.661339	-1.84098	0.0656239	0.999993	TNFAIP8
RBFW000743	1681.54	0.141685	0.319857	0.442963	0.657793	0.999993	DMXL1
RBFW000744	9.26142	-0.54791	1.10532	-0.495703	0.620104	0.999993	unknown
RBFW000745	261.301	-0.0130577	0.354927	-0.0367897	0.970653	0.999993	Dtwd2
RBFW000746	1.25268	-3.60899	2.96476	-1.2173	0.223491		unknown
RBFW000747	343.091	-0.219373	0.262662	-0.835192	0.40361	0.999993	SEMA6A
RBFW000748	412.785	-0.116551	0.294742	-0.395435	0.692522	0.999993	COMMD10
RBFW000748	412.785	-0.116551	0.294742	-0.395435	0.692522	0.999993	Commd10
RBFW000749	4.36531	-1.72643	2.36001	-0.731535	0.464452	0.999993	ARL14EPL
RBFW000750	8.96375	-5.45417	1.78974	-3.04747	0.00230778	0.360611	unknown
RBFW000751	174.527	-2.85838	0.921415	-3.10217	0.0019211	0.337876	LVRN
RBFW000752	2508.57	0.0315568	0.231115	0.136541	0.891393	0.999993	Ap3s1
RBFW000753	2453.64	0.205101	0.234877	0.873225	0.38254	0.999993	Atg12
RBFW000754	161419	0.202669	0.218998	0.925439	0.354738	0.999993	CDO1
RBFW000755	4402.02	0.108021	0.209236	0.516264	0.60567	0.999993	TMED7
RBFW000756	344.399	-0.138508	0.259576	-0.533594	0.593622	0.999993	LSM5
RBFW000757	0.721573	0.352314	3.17768	0.110871	0.911718		pak3
RBFW000758	0						ICP0
RBFW000759	0.381954	-1.8607	4.01379	-0.463576	0.642951		ICP0
RBFW000760	742.546	0.226914	0.254134	0.892891	0.371915	0.999993	FAM189A2
RBFW000761	1616.53	0.0382087	0.238794	0.160007	0.872876	0.999993	Apba1
RBFW000762	7.92308	1.29379	0.966429	1.33874	0.180657	0.999993	unknown
RBFW000763	111.317	0.0321687	0.621082	0.0517947	0.958692	0.999993	PTAR1
RBFW000764	25.3318	-0.328148	0.674773	-0.486309	0.626748	0.999993	MAMDC2
RBFW000765	766.556	-0.13598	0.287	-0.473798	0.635644	0.999993	SMC5
RBFW000766	77.435	0.744346	0.901822	0.825381			unknown
RBFW000767	194.879	0.70006	0.716646	0.976856	0.328641	0.999993	KLF9
RBFW000768	2.2382	-0.430451	1.71643	-0.250782	0.801983		TRPM3
RBFW000769	439.882	-0.199994	0.486667	-0.410945	0.681113	0.999993	CEMIP2
RBFW000770	903.467	0.298562	0.330778	0.902604	0.366736	0.999993	ABHD17B
RBFW000771	171.449	0.000657407	0.401802	0.00163615	0.998695	0.999993	CI085
RBFW000772	6502.93	0.0160252	0.442533	0.0362123	0.971113	0.999993	GDA
RBFW000773	1400.34	0.196618	0.325821	0.603455	0.546206	0.999993	ZFAND5
RBFW000774	0.126046	-0.65088	4.08047	-0.159511	0.873266		tmc1
RBFW000775	0						unknown
RBFW000776	18899.7	0.234073	0.230143	1.01708	0.309117	0.999993	ALDH1A1
RBFW000777	2.36395	-0.628913	1.68075	-0.374186	0.708266		unknown
RBFW000778	133.987	-0.836722	0.515337	-1.62364	0.104453	0.999993	CP37
RBFW000779	0						unknown
RBFW000780	0.449398	0.989902	4.0594	0.243854	0.807344		RORB
RBFW000781	11.4429	0.132603	0.925709	0.143244	0.886097	0.999993	TRPM6
RBFW000782	1065.93	0.260864	0.285962	0.912233	0.361646	0.999993	CARNMT1
RBFW000783	3196.4	0.103854	0.187292	0.554501	0.579236	0.999993	NMRK1
RBFW000784	2072.67	0.110966	0.235196	0.471802	0.637068	0.999993	OSTF1
RBFW000785	66.1171	-0.817797	0.425024	-1.92412	0.0543395	0.999993	Pcsk5
RBFW000786	806.305	0.321208	0.294625	1.09023	0.275613	0.999993	ARSK
RBFW000787	1145.73	0.210605	0.235068	0.895932	0.370289	0.999993	TTC37
RBFW000788	0.520378	-2.32805	3.98454	-0.584271	0.559038		Mctp1
RBFW000789	553.746	0.0351276	0.321907	0.109123	0.913105	0.999993	SLF1
RBFW000790	39.2362	-0.776452	0.563165	-1.37873	0.167979	0.999993	KIAA0825
RBFW000791	265.29	-0.12952	0.278325	-0.465354	0.641678	0.999993	FAM172A
RBFW000792	281.673	0.233015	0.506077	0.460435	0.645204	0.999993	nr2f1a
RBFW000793	44.4481	-0.184993	0.702217	-0.263441	0.792211	0.999993	unknown
RBFW000794	83.0972	-0.22771	0.392155	-0.580663	0.561468	0.999993	unknown
RBFW000795	2.94803	-1.40055	2.62099	-0.53436	0.593093	0.999993	unknown
RBFW000796	2771.3	0.30655	0.270598	1.13286	0.257273	0.999993	ARRDC3
RBFW000797	428.729	0.654452	0.47476	1.37849	0.168051	0.999993	ADGRV1
RBFW000798	6.87328	-0.536398	1.09925	-0.48797	0.625571	0.999993	unknown
RBFW000799	0						unknown
RBFW000800	251.317	0.115242	0.325466	0.354082	0.723277	0.999993	LYSMD3
RBFW000801	26.9083	0.0393442	0.665458	0.0591235	0.952854	0.999993	unknown
RBFW000802	0.204778	1.27267	4.08047	0.311894	0.755121		unknown
RBFW000803	1053.62	0.360028	0.264462	1.36136	0.1734	0.999993	MBLAC2
RBFW000804	519.987	0.0828097	0.321896	0.257256	0.796981	0.999993	Cetn3
RBFW000805	1173	0.294011	0.515686	0.570135	0.568586	0.999993	FRRS1
RBFW000806	4975.45	-0.0825356	0.222347	-0.371202	0.710487	0.999993	PALMD
RBFW000806	4975.45	-0.0825356	0.222347	-0.371202	0.710487	0.999993	Palmd
RBFW000807	5.29443	-2.31588	1.36627	-1.69504	0.0900687	0.999993	PLPPR4
RBFW000808	28.2521	-0.602625	0.635668	-0.948018	0.34312	0.999993	PLPPR5
RBFW000809	741.773	-0.118689	0.298975	-0.396985	0.691378	0.999993	SNX7
RBFW000810	0						unknown
RBFW000811	2.33768	-0.38335	2.19254	-0.174843	0.861203		unknown
RBFW000812	4.18316	-0.813679	1.39443	-0.583521	0.559543	0.999993	unknown
RBFW000813	0.138425	-0.65088	4.08047	-0.159511	0.873266		unknown
RBFW000814	0						unknown
RBFW000815	17979.5	0.175461	0.210775	0.832456	0.405152	0.999993	DPYD
RBFW000816	773.361	0.00996132	0.208596	0.0477541	0.961912	0.999993	PTBP2
RBFW000817	0.63023	-2.64004	3.96956	-0.66507	0.506006		unknown
RBFW000818	0.582916	-0.950698	4.01008	-0.237077	0.812597		unknown
RBFW000819	261.443	-0.168672	0.530176	-0.318144	0.750376	0.999993	Rwdd3
RBFW000819	261.443	-0.168672	0.530176	-0.318144	0.750376	0.999993	RWDD3
RBFW000820	1554.58	-0.0996331	0.259584	-0.383818	0.701113	0.999993	HCCS
RBFW000821	11872.2	0.13357	0.396896	0.336537	0.736466	0.999993	tmem56-b
RBFW000822	4.08757	-0.714556	1.64992	-0.433086	0.664952	0.999993	unknown
RBFW000823	972.5	-0.113551	0.292636	-0.388027	0.697996	0.999993	Alg14
RBFW000824	4208.75	-0.474205	0.427371	-1.10959	0.267178	0.999993	CNN3
RBFW000825	732.966	-0.171363	0.320382	-0.534871	0.592739	0.999993	SLC44A3
RBFW000826	23.7589	0.0887829	0.67015	0.132482	0.894603	0.999993	F3
RBFW000827	20567.5	0.196709	0.36166	0.543907	0.586505	0.999993	Abcd3
RBFW000828	2709.85	-0.0796354	0.229612	-0.346827	0.728722	0.999993	arhgap29
RBFW000829	11.4109	0.0189165	1.53919	0.0122899	0.990194	0.999993	ABCA4
RBFW000830	80.6674	-0.275739	0.713805	-0.386294	0.699279	0.999993	TECR
RBFW000831	2772.5	0.394552	0.197157	2.00121	0.04537	0.999993	GCLM
RBFW000831	2772.5	0.394552	0.197157	2.00121	0.04537	0.999993	DNTTIP2
RBFW000832	1820.15	0.0188728	0.452566	0.0417017	0.966736	0.999993	BCAR3
RBFW000833	1338.11	0.2963	0.235663	1.25731	0.208643	0.999993	Fnbp1l
RBFW000833	1338.11	0.2963	0.235663	1.25731	0.208643	0.999993	FNBP1L
RBFW000834	721.599	0.0738194	0.279586	0.264031	0.791756	0.999993	DR1
RBFW000835	8.9998	-0.00075198	1.27429	-0.000590116	0.999529	0.999993	RDH8
RBFW000836	78.1185	-0.512128	0.51756	-0.989504	0.322417	0.999993	CCDC18
RBFW000837	7082.87	-0.0829653	0.345382	-0.240213	0.810165	0.999993	TMED5
RBFW000838	430.181	-0.207634	0.258483	-0.803277	0.421815	0.999993	MTF2
RBFW000838	430.181	-0.207634	0.258483	-0.803277	0.421815	0.999993	Mtf2
RBFW000839	1216.26	0.441785	0.405104	1.09055	0.275472	0.999993	DIPK1A
RBFW000840	10272.6	0.0989083	0.191586	0.516261	0.605672	0.999993	RPL5
RBFW000841	2067.12	-0.0898997	0.27141	-0.331232	0.740469	0.999993	EVI5L
RBFW000842	467.755	0.0792814	0.272597	0.290837	0.771176	0.999993	RPAP2
RBFW000843	65.2125	-0.311316	0.584032	-0.533045	0.594002	0.999993	GLMN
RBFW000844	0.565043	2.77405	3.99387	0.694576	0.487321		C1orf146
RBFW000845	59.4525	0.454171	0.404166	1.12372	0.261131	0.999993	KIAA1107
RBFW000846	0						EPHX4
RBFW000847	0						BRDT
RBFW000848	686.411	0.156413	0.329475	0.474735	0.634976	0.999993	TGFBR3
RBFW000849	5.03925	-0.293222	1.20781	-0.242771	0.808183	0.999993	CDC7
RBFW000850	10.7458	0.00452914	0.841973	0.0053792	0.995708	0.999993	HFM1
RBFW000851	1004.22	0.0606156	0.24775	0.244665	0.806716	0.999993	ZNF644
RBFW000852	0						unknown
RBFW000853	0						Barhl2
RBFW000854	522.194	0.172177	0.365816	0.470664	0.637881	0.999993	ZNF326
RBFW000855	2999.53	0.239553	0.407785	0.587448	0.556903	0.999993	LRRC8D
RBFW000856	3259.57	0.202372	0.276308	0.732414	0.463916	0.999993	Lrrc8c
RBFW000857	4546.02	-0.0834734	0.224113	-0.372461	0.709549	0.999993	KYAT3
RBFW000858	484.673	0.108164	0.258037	0.419182	0.675083	0.999993	Gtf2b
RBFW000859	1299.74	0.0379966	0.238906	0.159044	0.873634	0.999993	PKN2
RBFW000860	0.752759	1.92423	3.98744	0.482573	0.629399		unknown
RBFW000861	0.793645	-1.57517	3.01184	-0.522993	0.600979		unknown
RBFW000862	635.105	-0.0338602	0.231226	-0.146438	0.883576	0.999993	Lmo4
RBFW000863	6.74617	0.00496246	1.16055	0.00427595	0.996588	0.999993	unknown
RBFW000864	1975.41	0.31728	0.240432	1.31963	0.18696	0.999993	HS2ST1
RBFW000865	5548.99	0.215039	0.234739	0.916077	0.359627	0.999993	SELENOF
RBFW000866	2234.8	-0.0751034	0.222861	-0.336997	0.736119	0.999993	SH3GLB2
RBFW000866	2234.8	-0.0751034	0.222861	-0.336997	0.736119	0.999993	SH3GLB1
RBFW000867	0.190977	-0.65088	4.08047	-0.159511	0.873266		Odf2l
RBFW000868	0						Col24a1
RBFW000869	43.993	-2.53773	0.889679	-2.85241	0.00433885	0.457861	COL24A1
RBFW000870	163.212	-0.0246204	0.470621	-0.0523148	0.958278	0.999993	ZNHIT6
RBFW000871	510.16	-0.533316	0.547256	-0.974526	0.329795	0.999993	CYR61
RBFW000872	1161.99	0.288383	0.242671	1.18837	0.234688	0.999993	Ddah1
RBFW000873	656.904	0.486455	0.32836	1.48147	0.138481	0.999993	unknown
RBFW000874	290.853	0.167504	0.436993	0.383309	0.70149	0.999993	BCL10
RBFW000875	367.023	0.176651	0.318448	0.554724	0.579083	0.999993	CA052
RBFW000876	1840	0.123677	0.399892	0.309277	0.757111	0.999993	SYDE2
RBFW000877	8.23137	-0.65383	1.02638	-0.637027	0.524107	0.999993	WDR63
RBFW000878	212.111	-0.188189	0.366433	-0.513569	0.607553	0.999993	Mcoln3
RBFW000879	2471.55	0.791991	0.226448	3.49746	0.000469716	0.148577	MCOLN2
RBFW000880	484.568	0.0413106	0.263551	0.156746	0.875445	0.999993	Lpar3
RBFW000881	54.759	0.475535	0.64313	0.739406	0.45966	0.999993	SSX2IP
RBFW000882	1.91183	-0.756006	2.00824	-0.376453	0.70658		VTG2
RBFW000883	4508.17	0.285966	0.441724	0.647386	0.517382	0.999993	CTBS
RBFW000884	1.60538	0.796631	2.54508	0.313008	0.754274		unknown
RBFW000885	0.935652	-3.19034	3.94979	-0.807724	0.41925		SPATA1
RBFW000886	2034.32	-0.0293245	0.215555	-0.136042	0.891788	0.999993	Gng5
RBFW000887	682.512	-0.0794494	0.255724	-0.310684	0.756041	0.999993	Rpf1
RBFW000888	35.6758	8.75719	2.61431	3.34971	0.000808948	0.230485	UOX
RBFW000889	828.693	-0.162034	0.34874	-0.464628	0.642198	0.999993	DNASE2B
RBFW000890	4285.96	0.0102874	0.199235	0.0516342	0.95882	0.999993	PRKACB
RBFW000891	55.4392	-1.2321	0.511092	-2.41073	0.0159208	0.779407	TTLL7
RBFW000892	292.436	-0.546949	0.370773	-1.47516	0.14017	0.999993	ADGRL2
RBFW000893	0						unknown
RBFW000894	0						unknown
RBFW000895	423.633	0.402175	0.314466	1.27891	0.200928	0.999993	ADGRL4
RBFW000895	423.633	0.402175	0.314466	1.27891	0.200928	0.999993	Adgrl4
RBFW000896	0.378138	-1.91248	4.01008	-0.476918	0.63342		VTG1
RBFW000897	282.754	-0.373273	0.452081	-0.825678	0.408987	0.999993	Ptgfr
RBFW000898	5845.58	0.00320307	0.265141	0.0120806	0.990361	0.999993	DNAJB4
RBFW000899	1835.76	0.0811977	0.263075	0.308649	0.757589	0.999993	Fubp1
RBFW000900	50.2265	0.316228	0.90663	0.348795	0.727243	0.999993	NEXN
RBFW000901	487.409	0.266942	0.286043	0.933223	0.350705	0.999993	MIGA1
RBFW000902	0.809663	2.07624	3.53399	0.587506	0.556864		USP33
RBFW000903	6.12544	-1.37161	1.13406	-1.20946	0.226485	0.999993	TLL1
RBFW000904	0.155487	1.27267	4.08047	0.311894	0.755121		TLL1
RBFW000905	271.451	-0.792806	0.71769	-1.10466	0.269305	0.999993	Cpe
RBFW000905	271.451	-0.792806	0.71769	-1.10466	0.269305	0.999993	CPE
RBFW000906	2782.23	1.58345	1.23245	1.2848	0.198864	0.999993	MSMO1
RBFW000907	410.217	0.337118	0.363206	0.928172	0.353318	0.999993	Klhl2
RBFW000907	410.217	0.337118	0.363206	0.928172	0.353318	0.999993	KLHL2
RBFW000908	59.7171	0.0184256	0.452981	0.0406764	0.967554	0.999993	KLHL2
RBFW000909	906.112	-0.178869	0.421713	-0.424148	0.671458	0.999993	Tmem192
RBFW000910	0.381954	-1.8607	4.01379	-0.463576	0.642951		unknown
RBFW000911	131.852	-2.18908	0.629974	-3.47488	0.000511087	0.154914	2022-03-01
RBFW000912	297.789	0.0104896	0.293009	0.0357995	0.971442	0.999993	NPY5R
RBFW000912	297.789	0.0104896	0.293009	0.0357995	0.971442	0.999993	tma16
RBFW000913	0						NPY1R
RBFW000914	159.293	-0.178436	0.475558	-0.375215	0.707501	0.999993	Naf1
RBFW000915	270	8.94758	3.80186	2.35347			FSTL5
RBFW000916	1732.1	-0.285506	0.38074	-0.749872	0.453332	0.999993	RAPGEF2
RBFW000917	3432.61	0.258701	0.332113	0.778955	0.436006	0.999993	FNIP2
RBFW000918	2840.73	-0.019778	0.314478	-0.0628915	0.949853	0.999993	PPID
RBFW000919	10849.4	0.0957635	0.184518	0.518992	0.603766	0.999993	ETFDH
RBFW000920	220.35	-0.966655	0.602026	-1.60567	0.108347	0.999993	C4orf46
RBFW000921	1.63579	-2.86279	2.82771	-1.01241	0.311344		RXFP1
RBFW000922	294.026	0.163831	0.367998	0.445194	0.656179	0.999993	Tmem144
RBFW000923	25.3445	-0.401069	0.779258	-0.51468	0.606776	0.999993	GASK1B
RBFW000924	0						unknown
RBFW000925	0.819112	3.30384	3.96732	0.832764	0.404978		GRIA2
RBFW000926	3.77512	1.2278	1.37964	0.889941	0.373497	0.999993	GLRB
RBFW000927	13.5124	-0.00355035	0.852649	-0.0041639	0.996678	0.999993	PDGFC
RBFW000928	1949.74	0.192085	0.304911	0.629971	0.528713	0.999993	CTSO
RBFW000929	71461.8	-0.00655388	0.479093	-0.0136798	0.989085	0.999993	TDO2
RBFW000930	5.09462	-0.767261	1.24469	-0.616429	0.537612	0.999993	ASIC5
RBFW000931	73.9282	-0.146376	0.524926	-0.27885	0.78036	0.999993	GUCY1B1
RBFW000932	46.1694	0.355106	0.715084	0.496593	0.619476	0.999993	GUCY1A1
RBFW000933	0						unknown
RBFW000934	6.24189	1.05483	1.3377	0.788541	0.43038	0.999993	MAP9
RBFW000934	6.24189	1.05483	1.3377	0.788541	0.43038	0.999993	Map9
RBFW000935	31.0063	0.245888	0.636959	0.386035	0.699471	0.999993	NPY2R
RBFW000936	0						unknown
RBFW000937	0						Rbm46
RBFW000938	183.241	0.0755811	0.465757	0.162276	0.871088	0.999993	LRAT
RBFW000939	2766.42	-0.071186	0.193632	-0.367635	0.713145	0.999993	unknown
RBFW000940	193.488	0.047915	0.444845	0.107712	0.914224	0.999993	unknown
RBFW000941	198288	-0.127077	0.35982	-0.353169	0.723961	0.999993	FGG
RBFW000941	198288	-0.127077	0.35982	-0.353169	0.723961	0.999993	FGA
RBFW000942	125705	0.105471	0.375217	0.281093	0.778639	0.999993	FGB
RBFW000943	841.685	0.111492	0.24121	0.462218	0.643925	0.999993	PLRG1
RBFW000944	0						DCHS2
RBFW000945	1.20364	3.86267	3.72101	1.03807	0.299238		SFRP2
RBFW000946	0.199772	1.27267	4.08047	0.311894	0.755121		unknown
RBFW000947	213.145	-2.19817	0.388772	-5.65415	1.56617e-08	0.000111558	TLR2-2
RBFW000948	835.482	-0.137788	0.254633	-0.541123	0.588423	0.999993	TMEM131L
RBFW000949	3.30204	3.41301	2.06743	1.65084	0.0987704	0.999993	MND1
RBFW000950	1685.24	-0.0801935	0.31147	-0.257468	0.796817	0.999993	TRIM2
RBFW000951	11.1417	0.459728	0.828148	0.555128	0.578807	0.999993	unknown
RBFW000952	12.7753	0.478225	0.755955	0.632611	0.526988	0.999993	Fhdc1
RBFW000953	1045.98	0.0466596	0.228974	0.203777	0.838528	0.999993	ARFIP1
RBFW000954	3.89153	2.57413	1.57533	1.63403	0.102253	0.999993	TIGD4
RBFW000955	14.5222	-0.357556	1.07621	-0.332235	0.739711	0.999993	TMEM154
RBFW000956	0						unknown
RBFW000957	170.842	-0.0938711	0.44596	-0.210492	0.833283	0.999993	FBXW7
RBFW000957	170.842	-0.0938711	0.44596	-0.210492	0.833283	0.999993	Fbxw7
RBFW000958	484.479	-0.072936	0.257899	-0.282808	0.777324	0.999993	Gatb
RBFW000959	29.4118	-0.209967	0.660904	-0.317696	0.750716	0.999993	unknown
RBFW000960	338.182	-0.220482	0.487115	-0.452628	0.650817	0.999993	FAM160A1
RBFW000961	2.75214	0.341244	2.16194	0.157841	0.874582	0.999993	unknown
RBFW000962	1281.41	0.0802717	0.256858	0.312514	0.75465	0.999993	SH3D19
RBFW000963	12964.6	0.158989	0.23649	0.672287	0.501401	0.999993	RPS3A
RBFW000964	129.984	0.0761643	0.71402	0.10667	0.915051	0.999993	PRAG1
RBFW000965	4.04781	0.251329	1.31432	0.191224	0.84835	0.999993	Cldn23
RBFW000966	6.19098	2.51892	1.41907	1.77505	0.0758902	0.999993	LRP2
RBFW000967	4015.19	0.178289	0.260757	0.683734	0.494143	0.999993	PPP1R3B
RBFW000968	748.05	-0.0514878	0.288658	-0.17837	0.858433	0.999993	ERI1
RBFW000968	748.05	-0.0514878	0.288658	-0.17837	0.858433	0.999993	MFHAS1
RBFW000969	49.2966	0.149042	0.534096	0.279056	0.780202	0.999993	Tnks
RBFW000970	33.6151	0.552604	0.792767	0.697057	0.485767	0.999993	unknown
RBFW000971	560.428	0.469839	0.340012	1.38183	0.167023	0.999993	TNKS
RBFW000972	222.64	0.528498	0.697394	0.757818	0.44856	0.999993	DUSP4
RBFW000973	8.28274	0.130304	1.5248	0.085456	0.931899	0.999993	ISK1L
RBFW000974	18.3097	-0.271277	1.1491	-0.236078	0.813372	0.999993	HOPX
RBFW000975	291.729	-0.21158	0.446833	-0.47351	0.635849	0.999993	THEGL
RBFW000975	291.729	-0.21158	0.446833	-0.47351	0.635849	0.999993	ARL9
RBFW000976	1299.51	0.0137993	0.271424	0.0508403	0.959453	0.999993	SRP72
RBFW000977	335.833	0.00464945	0.29103	0.0159759	0.987254	0.999993	Leprotl1
RBFW000978	3425.99	0.374246	0.379133	0.987111	0.323588	0.999993	saraf
RBFW000979	705.632	0.0103401	0.30168	0.034275	0.972658	0.999993	REST
RBFW000980	52.5301	0.228968	0.459633	0.498155	0.618375	0.999993	Epha5
RBFW000980	52.5301	0.228968	0.459633	0.498155	0.618375	0.999993	EPHA5
RBFW000981	30.447	-0.893782	0.897529	-0.995825	0.319335	0.999993	CENPC
RBFW000982	766.67	0.0202358	0.286062	0.0707392	0.943605	0.999993	UBA6
RBFW000983	4.0271	-1.05421	1.58502	-0.665107	0.505982	0.999993	TMPRSS11E
RBFW000984	751.001	0.128314	0.24459	0.524608	0.599856	0.999993	Ythdc1
RBFW000985	1975.97	0.333946	0.314443	1.06202	0.288225	0.999993	Ugt2a2
RBFW000986	0.40455	2.28013	4.02884	0.565952	0.571426		FAM19A2
RBFW000987	0						unknown
RBFW000988	1276.78	0.045105	0.258463	0.174513	0.861463	0.999993	USP15
RBFW000989	1323.96	0.114334	0.233112	0.490468	0.623803	0.999993	MON2
RBFW000990	1194.91	0.114544	0.358081	0.319884	0.749056	0.999993	PPM1H
RBFW000991	0						unknown
RBFW000992	3.63744	0.670966	1.39731	0.480184	0.631096	0.999993	Avpr1a
RBFW000993	1014.23	0.045784	0.28225	0.162211	0.87114	0.999993	RXYLT1
RBFW000994	78.5814	-0.642145	0.438817	-1.46336	0.14337	0.999993	SRGAP1
RBFW000994	78.5814	-0.642145	0.438817	-1.46336	0.14337	0.999993	Srgap1
RBFW000995	1873.54	0.017291	0.221272	0.0781434	0.937714	0.999993	C12orf66
RBFW000996	4297.98	0.0839608	0.188536	0.44533	0.656082	0.999993	RPL18A
RBFW000997	2809.81	0.01591	0.238782	0.0666298	0.946876	0.999993	XPOT
RBFW000998	856.423	0.0372544	0.316958	0.117537	0.906434	0.999993	TBK1
RBFW000999	1303.61	0.0780199	0.269382	0.289626	0.772102	0.999993	RASSF3
RBFW001000	3146.69	0.145099	0.279737	0.518698	0.603971	0.999993	GNS
RBFW001001	1915.07	0.101826	0.253473	0.401723	0.687888	0.999993	TBC1D30
RBFW001001	1915.07	0.101826	0.253473	0.401723	0.687888	0.999993	Tbc1d30
RBFW001002	0.950786	2.23682	2.86906	0.779637	0.435604		unknown
RBFW001003	5.23235	-1.6292	1.17311	-1.38878	0.1649	0.999993	wif1
RBFW001004	338.478	-0.136689	0.273269	-0.500201	0.616934	0.999993	LEMD3
RBFW001005	219.558	-0.246376	0.29737	-0.828518	0.407377	0.999993	MSRB3
RBFW001006	118.979	0.420782	0.444266	0.94714	0.343567	0.999993	HMGA2
RBFW001007	189.938	0.286559	0.357732	0.801042	0.423107	0.999993	unknown
RBFW001008	1087.77	0.324682	0.315683	1.02851	0.303712	0.999993	LLPH
RBFW001009	508.999	0.0614988	0.241516	0.254637	0.799004	0.999993	Tmbim4
RBFW001010	925.759	0.37148	0.291366	1.27496	0.202323	0.999993	HELB
RBFW001011	5.22132	0.19847	1.25539	0.158094	0.874383	0.999993	GRIP1
RBFW001012	4037.89	0.142571	0.225671	0.631765	0.527541	0.999993	CAND1
RBFW001013	416.605	-0.312339	0.26347	-1.18548	0.235827	0.999993	DYRK2
RBFW001014	2.15596	0.291653	2.70351	0.107879	0.914091		IFNG
RBFW001015	0						IL26
RBFW001016	0						IL22
RBFW001017	472.03	-0.257128	0.270409	-0.950885	0.341663	0.999993	MDM1
RBFW001018	1591.29	-0.0351303	0.242671	-0.144765	0.884896	0.999993	RAP1B
RBFW001019	375.033	-0.00551049	0.288793	-0.0190811	0.984776	0.999993	NUP107
RBFW001019	375.033	-0.00551049	0.288793	-0.0190811	0.984776	0.999993	Nup107
RBFW001020	2304.51	0.214658	0.263725	0.813946	0.415676	0.999993	slc35e3
RBFW001021	792.953	0.0354873	0.254704	0.139328	0.889191	0.999993	MDM2
RBFW001022	70.9318	0.320012	0.633216	0.505375	0.613296	0.999993	Cpm
RBFW001023	1073.53	-0.0564254	0.238301	-0.236782	0.812826	0.999993	CPSF6
RBFW001024	184.17	-0.36189	0.322684	-1.1215	0.262075	0.999993	YEATS4
RBFW001025	577.259	0.0855388	0.272343	0.314085	0.753456	0.999993	FRS2
RBFW001026	2556.39	0.119213	0.240662	0.495354	0.620351	0.999993	CCT2
RBFW001027	0						LRRC10
RBFW001028	93.809	8.23776	2.52686	3.26008	0.0011138	0.273572	ctse-a
RBFW001029	0						Best3
RBFW001030	520.295	0.385118	0.258178	1.49168	0.135784	0.999993	RAB3IP
RBFW001031	0.675865	-1.36393	3.77795	-0.361024	0.718082		MYRFL
RBFW001032	21.441	0.714149	0.86328	0.827251	0.408095	0.999993	unknown
RBFW001033	686.174	0.0732388	0.214931	0.340755	0.733288	0.999993	Cnot2
RBFW001034	0.138425	-0.65088	4.08047	-0.159511	0.873266		KCNMB4
RBFW001035	3343.41	0.0593533	0.317081	0.187186	0.851515	0.999993	Ptprb
RBFW001036	31.2154	-0.171348	0.651598	-0.262966	0.792577	0.999993	PTPRR
RBFW001037	84.0985	-0.484809	0.57538	-0.842588	0.399459	0.999993	Tspan8
RBFW001038	24.3412	-1.1751	0.832237	-1.41198	0.157955	0.999993	LGR5
RBFW001039	1246.97	-0.144341	0.302425	-0.477279	0.633163	0.999993	ZFC3H1
RBFW001040	32.7897	0.840421	0.593997	1.41486	0.15711	0.999993	unknown
RBFW001041	915.589	-0.166215	0.262682	-0.63276	0.52689	0.999993	TMEM19
RBFW001042	2238.47	0.160664	0.208895	0.769116	0.441825	0.999993	Rab21
RBFW001043	767.904	0.0571219	0.248837	0.229555	0.818437	0.999993	TBC1D15
RBFW001044	1.88695	-3.06579	2.39391	-1.28066	0.200312		TPH2
RBFW001045	0.138425	-0.65088	4.08047	-0.159511	0.873266		TRHDE
RBFW001046	0						unknown
RBFW001047	0.686405	0.523989	3.99291	0.13123	0.895593		KCNC2
RBFW001048	0.293911	0.310901	4.08047	0.0761924	0.939266		Caps2
RBFW001049	145.913	-0.474726	0.495935	-0.957233	0.338449	0.999993	CCDC107
RBFW001050	8.13523	-1.65468	1.12724	-1.4679	0.142132	0.999993	GLIPR1
RBFW001051	28.3985	-0.744511	0.900716	-0.826576	0.408477	0.999993	GLIPR1
RBFW001052	1051.27	-0.12698	0.258904	-0.490452	0.623814	0.999993	Krr1
RBFW001053	5.13634	-0.964578	1.34208	-0.718718	0.472314	0.999993	PHLDA1
RBFW001054	4578.15	0.178907	0.199162	0.898301	0.369025	0.999993	NAP1L1
RBFW001055	143.356	-0.150023	0.371292	-0.404058	0.68617	0.999993	BBS10
RBFW001056	2559.07	-0.0729382	0.258255	-0.282427	0.777616	0.999993	Osbpl8
RBFW001057	0.831352	-0.67358	3.54036	-0.190257	0.849108		unknown
RBFW001058	0						Kcnd2
RBFW001059	847.661	0.45514	0.334286	1.36153	0.173347	0.999993	TSPAN12
RBFW001060	274.07	-0.210452	0.2785	-0.755662	0.449852	0.999993	ING3
RBFW001061	423.086	0.218287	0.368763	0.591945	0.553888	0.999993	CPED1
RBFW001062	8.35606	-0.0137157	1.12847	-0.0121543	0.990303	0.999993	WNT16
RBFW001063	0.600533	1.33394	4.02755	0.331205	0.740489		unknown
RBFW001064	1.47424	0.78881	2.99875	0.263046	0.792515		unknown
RBFW001065	693.483	-0.153679	0.326047	-0.471341	0.637397	0.999993	FAM3C
RBFW001066	1.90506	2.51338	2.7797	0.904194	0.365892		PTPRZ1
RBFW001067	4153.81	-0.324344	0.307915	-1.05335	0.292179	0.999993	AASS
RBFW001068	0						FEZF1
RBFW001069	59.0453	0.352633	0.413244	0.85333	0.393477	0.999993	Cadps2
RBFW001070	3.8844	0.0691305	1.60834	0.0429824	0.965716	0.999993	SLC13A1
RBFW001071	1811.61	-0.267832	0.299027	-0.89568	0.370424	0.999993	ATP6AP1
RBFW001072	20.2412	0.497035	0.693852	0.716341	0.473781	0.999993	IQUB
RBFW001073	3144.56	0.0685783	0.243714	0.281389	0.778412	0.999993	NDUFA5
RBFW001074	0						LMOD2
RBFW001075	1611.63	0.0975371	0.271906	0.358716	0.719808	0.999993	Wasl
RBFW001076	0						HYAL
RBFW001077	0						unknown
RBFW001078	0.199772	1.27267	4.08047	0.311894	0.755121		SPAM1
RBFW001079	3.59606	-0.144745	1.73571	-0.0833924	0.93354	0.999993	Arl8b
RBFW001080	0						GPR37
RBFW001081	148.2	-0.0670066	0.548362	-0.122194	0.902745	0.999993	POT1
RBFW001082	0						Topors
RBFW001083	0.599317	2.85335	3.98926	0.715258	0.47445		Grm8
RBFW001084	0.399545	2.26442	4.03015	0.561869	0.574205		GRM8
RBFW001085	0.204778	1.27267	4.08047	0.311894	0.755121		GRM8
RBFW001086	192.935	0.0608948	0.403939	0.150752	0.880171	0.999993	ZNF800
RBFW001087	58.6747	0.0367359	0.643486	0.0570889	0.954474	0.999993	unknown
RBFW001088	4489.65	-0.144688	0.330078	-0.438345	0.661136	0.999993	PLXNB2
RBFW001089	128.278	0.783526	1.74827	0.448172	0.654029	0.999993	MAPK12
RBFW001090	507.793	-0.0967042	0.306408	-0.315606	0.752301	0.999993	hdac10
RBFW001091	145.181	0.0580333	0.421308	0.137746	0.890441	0.999993	Tubgcp6
RBFW001092	4588.62	0.0909732	0.255128	0.356579	0.721407	0.999993	SELENOO
RBFW001093	887.137	0.151908	0.274069	0.55427	0.579394	0.999993	Trabd
RBFW001094	0						TSPAN7
RBFW001095	0.276849	-1.46083	4.04629	-0.36103	0.718077		Panx2
RBFW001096	0						MOV10L1
RBFW001097	0						MLC1
RBFW001098	2.67824	-0.848134	1.993	-0.425556	0.670431	0.999993	IL17REL
RBFW001099	232.311	-0.0327384	0.408527	-0.0801377	0.936128	0.999993	PIM3
RBFW001100	3937.29	0.437005	0.417621	1.04642	0.295369	0.999993	creld2-a
RBFW001101	707.576	0.408436	0.342406	1.19284	0.232931	0.999993	Alg12
RBFW001102	599.311	-0.0542664	0.451003	-0.120324	0.904227	0.999993	ZBED4
RBFW001103	0						unknown
RBFW001104	541.621	-0.0622567	0.330881	-0.188155	0.850755	0.999993	BRD1
RBFW001105	0						SORCS3
RBFW001106	0.399545	2.26442	4.03015	0.561869	0.574205		Cfap58
RBFW001107	650.508	-0.327845	0.225814	-1.45183	0.146548	0.999993	ITPRIP
RBFW001108	3975.72	0.0637956	0.251643	0.253516	0.799869	0.999993	GSTO1
RBFW001109	105.38	-1.41645	1.03224	-1.3722	0.170001	0.999993	CFAP43
RBFW001110	4.82947	-0.633853	1.38559	-0.457462	0.647339	0.999993	SFR1
RBFW001111	3.01282	4.12901	2.46666	1.67393	0.0941453	0.999993	COL17A1
RBFW001112	859.504	-0.209359	0.308251	-0.679183	0.497022	0.999993	SLK
RBFW001113	70.8669	-0.200599	0.631228	-0.317791	0.750643	0.999993	STN1
RBFW001114	0						Sh3pxd2a
RBFW001115	0.138425	-0.65088	4.08047	-0.159511	0.873266		Sh3pxd2a
RBFW001116	171.474	-0.139561	0.335565	-0.415898	0.677485	0.999993	SH3PXD2A
RBFW001117	65.0327	-1.31927	0.713474	-1.84908	0.064446	0.999993	NEURL1
RBFW001118	0.199772	1.27267	4.08047	0.311894	0.755121		unknown
RBFW001119	0						CALHM3
RBFW001120	0						Calhm1
RBFW001121	12.2235	-1.04963	0.929532	-1.1292	0.258813	0.999993	CALHM2
RBFW001122	2.90391	-2.98892	2.51232	-1.1897	0.234163	0.999993	unknown
RBFW001123	1017.88	0.42294	0.319695	1.32295	0.185852	0.999993	PDCD11
RBFW001124	3435.84	0.370323	0.275566	1.34386	0.178992	0.999993	unknown
RBFW001125	273.912	0.289235	0.374634	0.772046	0.440087	0.999993	TAF5
RBFW001126	776.732	-0.0881099	0.266344	-0.330813	0.740786	0.999993	PCGF6
RBFW001127	1030.77	0.686108	0.400077	1.71494	0.0863562	0.999993	Ina
RBFW001128	6312.33	0.105675	0.273022	0.387057	0.698714	0.999993	NT5C2
RBFW001129	17.3842	-0.275998	0.856386	-0.322282	0.747239	0.999993	unknown
RBFW001130	19.5259	-0.284027	0.766927	-0.370345	0.711126	0.999993	unknown
RBFW001131	27.9758	0.0662192	0.786594	0.0841848	0.93291	0.999993	unknown
RBFW001132	381.494	0.0269803	0.382096	0.0706113	0.943707	0.999993	CNNM2
RBFW001133	811.797	0.198793	0.280199	0.709472	0.478032	0.999993	AS3MT
RBFW001134	463.203	-0.0612913	0.314637	-0.1948	0.84555	0.999993	BORCS7
RBFW001135	1.13009	3.77533	3.72919	1.01237	0.311361		CYP17A1
RBFW001136	440.925	0.0380487	0.341641	0.11137	0.911323	0.999993	WBP1L
RBFW001137	3969.68	0.0617829	0.296464	0.208399	0.834917	0.999993	Sfxn2
RBFW001138	438.803	0.242957	0.256181	0.948379	0.342936	0.999993	ARL3
RBFW001139	587.577	0.0725254	0.263869	0.274854	0.783429	0.999993	Trim8
RBFW001140	2806.05	0.237356	0.380198	0.624297	0.532433	0.999993	SUFU
RBFW001141	1001.84	0.00555607	0.221707	0.0250605	0.980007	0.999993	Actr1a
RBFW001142	3212.27	0.135095	0.336006	0.402062	0.687639	0.999993	MFSD13A
RBFW001143	14.3287	-0.497979	1.02362	-0.486488	0.626621	0.999993	unknown
RBFW001144	808.728	-0.329869	0.412634	-0.799424	0.424045	0.999993	SLF2
RBFW001145	8.08912	0.405042	1.43627	0.282009	0.777936	0.999993	unknown
RBFW001146	1971.78	0.418918	0.296129	1.41465	0.157172	0.999993	SEMA4G
RBFW001146	1971.78	0.418918	0.296129	1.41465	0.157172	0.999993	Sema4g
RBFW001147	914.622	0.2846	0.306743	0.927813	0.353505	0.999993	MRPL43
RBFW001148	377.029	-0.21523	0.336695	-0.639244	0.522664	0.999993	TWNK
RBFW001149	32.0559	0.0122489	0.858395	0.0142695	0.988615	0.999993	PDZD7
RBFW001150	339.767	-0.148397	0.347247	-0.427351	0.669123	0.999993	Sfxn3
RBFW001151	0.409556	2.29572	4.02755	0.570004	0.568675		KAZALD1
RBFW001152	0						TLX1
RBFW001153	0						Lbx1
RBFW001154	354.192	0.0503208	0.258012	0.195032	0.845368	0.999993	BTRC
RBFW001155	208.525	0.130612	0.266654	0.489817	0.624263	0.999993	unknown
RBFW001156	60.2136	0.0379201	0.462515	0.0819866	0.934657	0.999993	unknown
RBFW001157	0.989834	0.578085	3.35311	0.172403	0.863121		SLC2A9
RBFW001158	183.818	0.222484	0.346458	0.642168	0.520764	0.999993	POLL
RBFW001159	212.978	0.211183	0.327991	0.643869	0.519661	0.999993	Dpcd
RBFW001160	360.174	-0.0544303	0.28845	-0.188699	0.850329	0.999993	Fbxw4
RBFW001161	0						FGF8
RBFW001162	93.1782	-0.210357	0.583739	-0.360362	0.718576	0.999993	NPM3
RBFW001163	717.73	-0.198427	0.249051	-0.796729	0.425608	0.999993	OGA
RBFW001164	2.76027	0.106298	2.62938	0.0404271	0.967753	0.999993	Kcnip2
RBFW001164	2.76027	0.106298	2.62938	0.0404271	0.967753	0.999993	KCNIP2
RBFW001165	576.119	0.0265184	0.265288	0.0999611	0.920375	0.999993	ARMH3
RBFW001166	550.829	0.178859	0.290907	0.614834	0.538664	0.999993	Hps6
RBFW001167	3.60047	-0.449932	1.43367	-0.313833	0.753648	0.999993	prom1a
RBFW001168	545.411	0.0835233	0.292742	0.285313	0.775404	0.999993	LDB1
RBFW001169	863.6	0.635601	0.494961	1.28414	0.199092	0.999993	PPRC1
RBFW001170	121.509	-0.136573	0.517047	-0.264141	0.791671	0.999993	Gm3414
RBFW001170	121.509	-0.136573	0.517047	-0.264141	0.791671	0.999993	LCORL
RBFW001170	121.509	-0.136573	0.517047	-0.264141	0.791671	0.999993	LCOR
RBFW001171	4.74383	-0.977894	1.42735	-0.685111	0.493274	0.999993	SLIT1
RBFW001172	11.5043	-0.54581	1.10967	-0.491865	0.622815	0.999993	ARHGAP19
RBFW001173	842.367	-0.0194793	0.325943	-0.059763	0.952344	0.999993	RRP12
RBFW001174	25484.1	0.0753004	0.225985	0.33321	0.738976	0.999993	PGAM1
RBFW001175	136.677	0.0282503	0.335385	0.0842324	0.932872	0.999993	Exosc1
RBFW001176	437.678	0.309072	0.275502	1.12185	0.261925	0.999993	Zdhhc16
RBFW001176	437.678	0.309072	0.275502	1.12185	0.261925	0.999993	ZDHHC16
RBFW001177	1075.39	0.112173	0.242812	0.461973	0.644101	0.999993	MMS19
RBFW001178	978.358	0.590824	0.328896	1.79638	0.0724337	0.999993	ubtd1
RBFW001179	5.5282	-0.178423	2.03311	-0.0877584	0.930069	0.999993	Ankrd2
RBFW001180	2746.66	-0.201161	0.271771	-0.740186	0.459187	0.999993	HOGA1
RBFW001181	1121.28	0.428552	0.270998	1.58138	0.113791	0.999993	MORN4
RBFW001182	1357.52	-0.0969207	0.335996	-0.288458	0.772996	0.999993	PI4K2A
RBFW001183	21.2089	-0.0929214	0.642484	-0.144628	0.885004	0.999993	AVPI1
RBFW001184	107.21	-0.269581	0.528385	-0.510198	0.609913	0.999993	marveld1
RBFW001185	1245.57	0.0729517	0.253221	0.288096	0.773274	0.999993	ZFYVE27
RBFW001186	22.3351	-0.14191	0.745559	-0.19034	0.849043	0.999993	SFRP5
RBFW001187	0.190977	-0.65088	4.08047	-0.159511	0.873266		GOLGA7B
RBFW001188	18.7732	-0.580005	1.13852	-0.509437	0.610446	0.999993	CRTAC1
RBFW001188	18.7732	-0.580005	1.13852	-0.509437	0.610446	0.999993	Crtac1
RBFW001189	136.27	0.0596673	0.47743	0.124976	0.900543	0.999993	R3hcc1l
RBFW001190	4.32622	0.753031	1.43951	0.523116	0.600894	0.999993	LOXL4
RBFW001191	3.02919	-0.252795	1.88232	-0.1343	0.893166	0.999993	LOXL4
RBFW001192	162.93	1.131	0.451867	2.50295	0.0123164	0.711665	PYROXD2
RBFW001193	25.7179	-0.83044	0.780994	-1.06331	0.28764	0.999993	Hps1
RBFW001194	14.2949	-0.749403	1.06826	-0.701515	0.482982	0.999993	HPS1
RBFW001195	73.833	0.0317829	0.497042	0.0639442	0.949015	0.999993	Hpse2
RBFW001196	9.07343	0.175579	1.03341	0.169902	0.865087	0.999993	HPSE2
RBFW001197	182.856	-0.0731424	0.451463	-0.162012	0.871296	0.999993	CNNM1
RBFW001198	47006.8	-0.141089	0.385049	-0.366419	0.714052	0.999993	GOT1
RBFW001199	2.34375	1.00128	1.77856	0.562969	0.573456		NKX2-3
RBFW001200	823.161	0.48612	0.279766	1.7376	0.0822819	0.999993	SLC25A28
RBFW001201	2225.49	0.634515	0.426196	1.48879	0.136543	0.999993	ENTPD7
RBFW001202	291.1	0.408387	0.460811	0.886235	0.375491	0.999993	ATP6V0E2
RBFW001203	435.061	0.187426	0.303851	0.616835	0.537344	0.999993	COX15
RBFW001204	521.171	0.493	0.315977	1.56024	0.118703	0.999993	CUTC
RBFW001205	15423.5	-0.093612	0.305488	-0.306434	0.759274	0.999993	ABCC2
RBFW001206	896.985	0.208452	0.307573	0.677733	0.497941	0.999993	DNMBP
RBFW001207	1657.86	0.757633	0.327251	2.31514	0.0206051	0.880864	CPN1
RBFW001208	19.91	-0.72239	0.767803	-0.940854	0.34678	0.999993	unknown
RBFW001209	97.2741	-0.329804	0.468131	-0.704514	0.481113	0.999993	ENTPD1
RBFW001210	0.190977	-0.65088	4.08047	-0.159511	0.873266		GABRP
RBFW001211	2.41233	1.69899	2.2036	0.771007	0.440703		adgra2
RBFW001212	121.698	-0.161875	0.357039	-0.453381	0.650274	0.999993	ADGRA3
RBFW001213	19.0094	-0.182536	0.663824	-0.274977	0.783334	0.999993	Kndc1
RBFW001214	1.04667	1.4409	3.29836	0.436852	0.662218		vent1
RBFW001214	1.04667	1.4409	3.29836	0.436852	0.662218		vent1B
RBFW001215	0						unknown
RBFW001216	0.190977	-0.65088	4.08047	-0.159511	0.873266		HS3ST1
RBFW001217	1.99576	-1.48724	1.93988	-0.766664	0.443282		unknown
RBFW001218	8.98267	-0.102118	1.18363	-0.0862753	0.931248	0.999993	DNTT
RBFW001219	531.622	0.160381	0.325933	0.492068	0.622671	0.999993	BLNK
RBFW001220	300.435	0.0342834	0.327482	0.104688	0.916623	0.999993	ZNF518A
RBFW001221	0						unknown
RBFW001222	185.591	0.153973	0.377833	0.407516	0.683629	0.999993	Ccnj
RBFW001223	522.135	-0.120692	0.246122	-0.490375	0.623868	0.999993	Dusp11
RBFW001224	1104.72	0.267317	0.22935	1.16554	0.2438	0.999993	BTAF1
RBFW001225	43.8348	-0.217097	0.700776	-0.309795	0.756717	0.999993	unknown
RBFW001226	520.932	0.181579	0.440249	0.412446	0.680012	0.999993	Cpeb3
RBFW001227	1190.58	0.122974	0.230474	0.533571	0.593638	0.999993	2022-03-05
RBFW001228	7443.2	0.208885	0.318908	0.655	0.512468	0.999993	IDE
RBFW001229	240.286	0.327203	0.684382	0.478101	0.632579	0.999993	kif11
RBFW001230	1870.83	0.116427	0.398254	0.292344	0.770024	0.999993	HHEX
RBFW001231	428.675	0.105126	0.308114	0.341191	0.73296	0.999993	EXOC6
RBFW001232	2.15183	2.15353	2.24378	0.959774	0.337169		CYP26C1
RBFW001233	2.24735	3.71237	2.68401	1.38314	0.166622		unknown
RBFW001234	9.27528	0.838105	0.91054	0.920448	0.357339	0.999993	CYP26A1
RBFW001235	200.967	-0.954765	0.444263	-2.1491	0.0316264	0.961331	MYOF
RBFW001235	200.967	-0.954765	0.444263	-2.1491	0.0316264	0.961331	Myof
RBFW001236	6.36018	-1.06093	1.12525	-0.942842	0.345762	0.999993	CEP55
RBFW001237	23.6203	0.454326	0.645009	0.704371	0.481202	0.999993	Ffar4
RBFW001238	242262	0.25664	0.297685	0.862121	0.388621	0.999993	RBP4
RBFW001239	0						PDE6C
RBFW001240	337.185	0.0389767	0.384493	0.101372	0.919255	0.999993	Fra10ac1
RBFW001241	9.63775	0.113129	1.07637	0.105102	0.916295	0.999993	Lgi1
RBFW001241	9.63775	0.113129	1.07637	0.105102	0.916295	0.999993	LGI1
RBFW001242	127.604	-0.00133273	0.551551	-0.00241633	0.998072	0.999993	SLC35G1
RBFW001243	39.1823	0.266626	0.513358	0.519376	0.603499	0.999993	PLCE1
RBFW001244	1068.25	0.162395	0.243406	0.667177	0.504659	0.999993	NOC3L
RBFW001245	2.86602	1.0073	1.7043	0.591031	0.5545	0.999993	dl
RBFW001246	0						Fgfbp3
RBFW001247	2180.73	0.154027	0.301227	0.511331	0.609119	0.999993	Tnks2
RBFW001247	2180.73	0.154027	0.301227	0.511331	0.609119	0.999993	Tnks
RBFW001248	40.5825	-0.0835434	0.64259	-0.130011	0.896558	0.999993	PPIL4
RBFW001249	887.988	0.0766731	0.307791	0.249108	0.803277	0.999993	RIN2
RBFW001250	63.5707	-0.758005	0.560141	-1.35324	0.175979	0.999993	SLC24A3
RBFW001251	390.26	-0.066609	0.271802	-0.245064	0.806406	0.999993	Crnkl1
RBFW001252	17.6846	-0.279074	0.772687	-0.361173	0.71797	0.999993	CFAP61
RBFW001253	0						unknown
RBFW001254	15.299	0.172867	0.799892	0.216113	0.8289	0.999993	unknown
RBFW001255	0.84978	-3.04431	3.95433	-0.769867	0.441379		unknown
RBFW001256	20.1005	-0.377366	0.649477	-0.581031	0.56122	0.999993	unknown
RBFW001257	7.28341	0.384611	0.979701	0.39258	0.69463	0.999993	unknown
RBFW001258	105.065	-0.436946	0.390237	-1.11969	0.262844	0.999993	RALGAPA2
RBFW001259	0.381954	-1.8607	4.01379	-0.463576	0.642951		unknown
RBFW001260	2.09558	0.662375	1.94686	0.340228	0.733685		unknown
RBFW001261	159.395	0.796022	0.370954	2.14588	0.0318829	0.961331	KIZ
RBFW001262	944.611	-0.0615531	0.25042	-0.2458	0.805837	0.999993	XRN2
RBFW001263	0						Nkx2-4
RBFW001264	0						nkx2.2a
RBFW001265	0						unknown
RBFW001266	0.415274	-2.03409	4.00185	-0.508289	0.611251		Pax1
RBFW001267	498.501	-0.185295	0.276551	-0.67002	0.502845	0.999993	foxa2
RBFW001268	0						Sstr4
RBFW001269	241.476	-0.133322	0.415979	-0.320501	0.748589	0.999993	THBD
RBFW001270	118.408	-0.0840583	0.345719	-0.24314	0.807897	0.999993	Cd93
RBFW001271	232.963	0.104039	0.319976	0.325146	0.745071	0.999993	GZF1
RBFW001272	3.94893	-1.7213	1.68845	-1.01945	0.307988	0.999993	unknown
RBFW001273	62.9334	0.00507331	0.43745	0.0115975	0.990747	0.999993	Napb
RBFW001274	1.56829	-0.709957	3.56724	-0.199021	0.842246		Ctnna2
RBFW001275	932.593	-0.0520609	0.247794	-0.210098	0.833592	0.999993	ZC3H6
RBFW001276	26.7481	-0.753969	0.72756	-1.0363	0.300063	0.999993	Fbln7
RBFW001277	1457.72	-0.611026	0.389579	-1.56843	0.116782	0.999993	Mertk
RBFW001277	1457.72	-0.611026	0.389579	-1.56843	0.116782	0.999993	MERTK
RBFW001278	424.772	-0.427054	0.273801	-1.55973	0.118825	0.999993	ANAPC1
RBFW001279	123.507	-0.355194	0.619705	-0.573166	0.566532	0.999993	BCL2L11
RBFW001280	20.842	-0.895263	1.23803	-0.723133	0.469598	0.999993	BUB1
RBFW001281	103.562	-0.0577286	0.402497	-0.143426	0.885954	0.999993	TPC1
RBFW001282	61.9685	0.668652	0.623144	1.07303	0.283258	0.999993	NPHP1
RBFW001282	61.9685	0.668652	0.623144	1.07303	0.283258	0.999993	Nphp1
RBFW001283	5.18066	0.720917	1.20954	0.596028	0.551156	0.999993	MALL
RBFW001284	169.924	-0.124164	0.367936	-0.337461	0.735769	0.999993	ASB3
RBFW001285	0						unknown
RBFW001286	7001.08	0.0928779	0.268763	0.345576	0.729662	0.999993	chac2
RBFW001287	1999.61	0.193862	0.301276	0.643469	0.51992	0.999993	Erlec1
RBFW001288	10.3896	-0.760621	0.949709	-0.800899	0.42319	0.999993	TLR2-1
RBFW001289	8.86016	-2.15164	1.14419	-1.88048	0.0600422	0.999993	GPR75
RBFW001290	3552.4	-0.149767	0.271194	-0.552249	0.580778	0.999993	PSME4
RBFW001291	844.806	0.36545	0.257746	1.41786	0.15623	0.999993	ACYP2
RBFW001292	4.07031	0.983884	1.38942	0.708124	0.478868	0.999993	unknown
RBFW001293	7338.62	0.09009	0.249648	0.360868	0.718198	0.999993	SPTBN1
RBFW001294	0						unknown
RBFW001295	0.572931	-2.45841	3.97789	-0.618018	0.536564		EML6
RBFW001296	0.199772	1.27267	4.08047	0.311894	0.755121		unknown
RBFW001297	18844.7	0.110732	0.240301	0.460808	0.644937	0.999993	RTN4
RBFW001298	5806.33	-0.0394951	0.203349	-0.194223	0.846001	0.999993	RPS27A
RBFW001299	570.829	0.0763111	0.331948	0.229889	0.818178	0.999993	MTIF2
RBFW001300	125.506	-0.294946	0.374648	-0.787263	0.431128	0.999993	PRORSD1
RBFW001301	166.195	-0.558612	0.511289	-1.09256	0.274588	0.999993	CCDC88A
RBFW001302	1.4922	-1.4428	2.95074	-0.488961	0.624869		unknown
RBFW001303	100.647	0.55836	0.450027	1.24073	0.214707	0.999993	Cfap36
RBFW001304	2504.87	-0.0368821	0.312986	-0.11784	0.906195	0.999993	Ppp4r3b
RBFW001305	3210.02	0.0852572	0.241419	0.35315	0.723976	0.999993	PNPT1
RBFW001306	0						unknown
RBFW001307	135.57	-0.383707	0.492127	-0.779691	0.435573	0.999993	EFEMP1
RBFW001308	37.7226	0.492531	0.516908	0.95284	0.340671	0.999993	Ccdc85a
RBFW001309	68.3805	-0.833369	0.632306	-1.31798	0.18751	0.999993	VRK2
RBFW001310	5.16121	0.752614	1.36629	0.550844	0.581741	0.999993	FANCL
RBFW001311	0						unknown
RBFW001312	0						unknown
RBFW001313	0						unknown
RBFW001314	0.138425	-0.65088	4.08047	-0.159511	0.873266		unknown
RBFW001315	4.43031	-0.280032	1.58154	-0.177063	0.859459	0.999993	Bcl11a
RBFW001316	0.402895	-1.99449	4.00446	-0.498067	0.618437		Papolg
RBFW001317	148.206	-0.73713	0.486453	-1.51532	0.129692	0.999993	REL
RBFW001318	370.229	0.152553	0.423994	0.359801	0.718996	0.999993	PUS10
RBFW001319	1886.45	0.101248	0.247571	0.408965	0.682565	0.999993	PEX13
RBFW001320	34.5333	0.410021	0.627246	0.653684	0.513315	0.999993	KIAA1841
RBFW001321	4762.77	0.235391	0.27829	0.845847	0.397638	0.999993	Fat4
RBFW001322	15.4515	0.339061	0.855241	0.396451	0.691772	0.999993	unknown
RBFW001323	1508.2	0.314232	0.331041	0.949224	0.342507	0.999993	USP34
RBFW001324	2.93087	1.31874	1.5522	0.849598	0.395549	0.999993	unknown
RBFW001325	3159.87	0.147244	0.221027	0.66618	0.505296	0.999993	Xpo1
RBFW001326	3284.25	0.0452418	0.207976	0.217534	0.827792	0.999993	Cct4
RBFW001327	0						unknown
RBFW001328	16.9818	1.10902	1.28304	0.86437	0.387385	0.999993	LRRN4
RBFW001329	315.203	-1.02951	0.528442	-1.94819	0.0513918	0.999993	FERMT1
RBFW001330	58.0962	-0.570741	0.611497	-0.933351	0.350639	0.999993	BMP2
RBFW001331	2.20242	-4.43329	3.16114	-1.40244	0.160785		unknown
RBFW001332	9805.64	0.0180503	0.278008	0.064927	0.948232	0.999993	HAO1
RBFW001333	626.592	-0.132121	0.27585	-0.478959	0.631968	0.999993	Tmx4
RBFW001334	0						unknown
RBFW001335	4.64743	0.616984	1.29096	0.477926	0.632703	0.999993	Plcb1
RBFW001336	135.49	-0.0877904	0.44482	-0.197362	0.843545	0.999993	PLCB1
RBFW001337	0						unknown
RBFW001338	0.199772	1.27267	4.08047	0.311894	0.755121		unknown
RBFW001339	0						unknown
RBFW001340	167.299	-1.39014	0.553875	-2.50984	0.0120785	0.710545	PLCB4
RBFW001341	1.49815	-2.70797	3.02469	-0.895287	0.370634		LAMP5
RBFW001342	189.752	-0.652095	0.358523	-1.81884	0.0689362	0.999993	Pak5
RBFW001343	4.95261	-0.545968	1.4738	-0.37045	0.711047	0.999993	unknown
RBFW001344	0.53418	-0.706107	4.02881	-0.175265	0.860872		unknown
RBFW001345	4405.59	-0.262804	0.337924	-0.777701	0.436745	0.999993	Bdh1
RBFW001346	243.974	-1.31539	0.723526	-1.81802	0.0690604	0.999993	Ankef1
RBFW001347	0.138425	-0.65088	4.08047	-0.159511	0.873266		Ttll3
RBFW001348	0						Snap25
RBFW001349	1046.77	-0.0531292	0.284615	-0.186671	0.851919	0.999993	MKKS
RBFW001350	0						ADAM22
RBFW001351	339.714	0.160234	0.385896	0.415226	0.677977	0.999993	DBF4
RBFW001352	93.4417	-0.12343	0.36865	-0.334816	0.737764	0.999993	Slc25a40
RBFW001353	7.91387	-1.55725	1.02641	-1.51719	0.12922	0.999993	RUNDC3B
RBFW001354	5616.79	0.249551	0.327083	0.762959	0.445488	0.999993	ABCB1
RBFW001355	1.88833	0.784637	2.37839	0.329903	0.741474		ABCB1
RBFW001356	0						unknown
RBFW001357	2680.3	0.288958	0.440026	0.656684	0.511384	0.999993	CROT
RBFW001358	96.5933	-0.033447	0.482291	-0.0693502	0.944711	0.999993	SAST
RBFW001359	4.09465	0.187143	1.39998	0.133675	0.89366	0.999993	DBI
RBFW001360	389.121	0.157692	0.407877	0.386616	0.699041	0.999993	RPP38
RBFW001361	391.106	-0.210388	0.558171	-0.376924	0.70623	0.999993	Nmt2
RBFW001362	53.3991	0.25966	0.48251	0.538145	0.590477	0.999993	FAM171A1
RBFW001363	70.0518	-0.302986	0.509867	-0.594246	0.552348	0.999993	ITGA8
RBFW001364	2643.53	0.298309	0.379881	0.785271	0.432295	0.999993	MINDY3
RBFW001365	2602.28	0.32706	0.394651	0.828733	0.407256	0.999993	Pter
RBFW001366	0.138425	-0.65088	4.08047	-0.159511	0.873266		unknown
RBFW001367	0.7788	-0.537319	3.59632	-0.149408	0.881232		C1ql3
RBFW001368	44.2157	-0.198973	0.605898	-0.328394	0.742614	0.999993	unknown
RBFW001369	415.306	-0.382417	0.405704	-0.9426	0.345886	0.999993	RSU1
RBFW001370	165.937	3.90691	1.7316	2.25624			Cubn
RBFW001371	91.0795	0.14688	0.585208	0.250987	0.801824	0.999993	TRDMT1
RBFW001372	1190.84	-0.472288	0.356423	-1.32508	0.185146	0.999993	VIM
RBFW001373	27.9538	-0.669687	0.737651	-0.907865	0.36395	0.999993	ST8SIA6
RBFW001374	5.52552	-0.787657	1.14904	-0.685489	0.493036	0.999993	Hacd1
RBFW001375	235.462	0.0069917	0.342081	0.0204387	0.983693	0.999993	STAM
RBFW001376	2143.2	0.0814768	0.303451	0.2685	0.788314	0.999993	MRC1
RBFW001377	61.4159	-0.987119	0.601715	-1.64051	0.100899	0.999993	MRC1
RBFW001378	0						SLC39A12
RBFW001379	0.264471	-1.41573	4.04893	-0.349657	0.726596		Cacnb2
RBFW001380	87.6597	1.8994	0.598541	3.17339	0.00150672	0.298122	CACNB2
RBFW001381	321.605	-0.360475	0.348334	-1.03485	0.300737	0.999993	NSUN6
RBFW001382	227.502	0.0773681	0.289157	0.267564	0.789035	0.999993	Arl5b
RBFW001383	246.919	-1.01885	0.414155	-2.46008	0.0138908	0.739094	Plxdc2
RBFW001384	2462.98	-0.161215	0.41475	-0.388703	0.697496	0.999993	Nebl
RBFW001384	2462.98	-0.161215	0.41475	-0.388703	0.697496	0.999993	NEBL
RBFW001385	51.8415	-0.0144035	0.589995	-0.0244129	0.980523	0.999993	Nebl
RBFW001386	18.9399	-0.0744004	0.712911	-0.104361	0.916882	0.999993	SKIDA1
RBFW001387	932.531	0.029872	0.243386	0.122735	0.902317	0.999993	MLLT10
RBFW001388	1055.49	0.0102873	0.302951	0.0339571	0.972911	0.999993	Dnajc1
RBFW001389	0						unknown
RBFW001390	1182.31	-0.187265	0.322118	-0.581355	0.561001	0.999993	BMI1
RBFW001391	63.7567	-0.156081	0.415517	-0.375631	0.707191	0.999993	Spag6
RBFW001392	150.865	-0.761406	0.497825	-1.52946	0.12615	0.999993	PIP4K2A
RBFW001393	0						ARMC3
RBFW001394	17.4036	-0.633445	0.77718	-0.815056	0.415041	0.999993	Msrb2
RBFW001395	0						Ptf1a
RBFW001396	51.1531	-0.49149	0.501953	-0.979156	0.327503	0.999993	Otud1
RBFW001397	0						unknown
RBFW001398	0.276849	-1.46083	4.04629	-0.36103	0.718077		unknown
RBFW001399	879.642	-0.0597288	0.272672	-0.21905	0.826611	0.999993	KIAA1217
RBFW001400	1436.64	0.251603	0.263259	0.955725	0.339211	0.999993	ARHGAP21
RBFW001401	3.55721	0.379809	1.46326	0.259564	0.7952	0.999993	PRTFDC1
RBFW001402	2.40296	0.824433	1.9173	0.429996	0.667198		Enkur
RBFW001403	20.3707	-1.46895	0.809676	-1.81425	0.0696393	0.999993	THNSL1
RBFW001404	0						unknown
RBFW001405	6.46782	-5.98997	1.84355	-3.24915	0.00115752	0.274221	Gpr158
RBFW001405	6.46782	-5.98997	1.84355	-3.24915	0.00115752	0.274221	GPR158
RBFW001406	0						unknown
RBFW001407	2.48593	-2.37093	3.1922	-0.742726	0.457647	0.999993	MYO3A
RBFW001408	0.936985	0.592004	3.43193	0.172499	0.863045		Gad2
RBFW001409	0.467826	-2.18706	3.99241	-0.547805	0.583826		unknown
RBFW001410	197.486	-0.780733	0.473859	-1.6476	0.0994338	0.999993	APBB1IP
RBFW001411	1058.22	0.387893	0.310711	1.24841	0.211883	0.999993	XAC2392
RBFW001412	668.152	0.0706876	0.296858	0.23812	0.811788	0.999993	PDSS1
RBFW001413	1883.36	-0.0539994	0.19859	-0.271914	0.785688	0.999993	ABI1
RBFW001413	1883.36	-0.0539994	0.19859	-0.271914	0.785688	0.999993	Abi1
RBFW001414	5544.01	0.283509	0.316733	0.895104	0.370732	0.999993	ACBD5
RBFW001415	31.3438	0.0538582	0.668985	0.0805074	0.935834	0.999993	MASTL
RBFW001416	7296.29	0.220561	0.214748	1.02707	0.304387	0.999993	Yme1l1
RBFW001417	19.1276	1.87163	1.46886	1.2742	0.202593	0.999993	Ptchd3
RBFW001418	520.911	0.040316	0.25475	0.158257	0.874254	0.999993	ERCC6L2
RBFW001419	5.38199	-1.2942	1.83979	-0.703448	0.481777	0.999993	HSD17B3
RBFW001420	278.055	0.0416799	0.309266	0.13477	0.892793	0.999993	SLC35D2
RBFW001421	38.9659	-1.55212	0.840788	-1.84603	0.0648873	0.999993	Znf367
RBFW001422	69.6339	-2.12116	0.706826	-3.00097	0.00269122	0.387264	HABP4
RBFW001423	76.6867	-0.139839	0.440792	-0.317245	0.751058	0.999993	CDC14B
RBFW001424	3.954	0.161012	1.29644	0.124195	0.901161	0.999993	unknown
RBFW001425	0.126046	-0.65088	4.08047	-0.159511	0.873266		FAM240B
RBFW001426	0						FAM240B
RBFW001427	0						CFC1
RBFW001428	0.126046	-0.65088	4.08047	-0.159511	0.873266		LRRC2
RBFW001429	35.3956	1.49079	0.849715	1.75446	0.0793524	0.999993	CNTNAP4
RBFW001430	317.199	-0.540262	0.417913	-1.29276	0.196093	0.999993	MFSD14B
RBFW001431	1468.21	-0.139173	0.317881	-0.437815	0.66152	0.999993	SPINZ
RBFW001432	0.199772	1.27267	4.08047	0.311894	0.755121		Nxnl2
RBFW001433	0						unknown
RBFW001434	0.126046	-0.65088	4.08047	-0.159511	0.873266		unknown
RBFW001435	2.39559	0.847905	1.65456	0.512467	0.608324		S1PR3
RBFW001436	1.23813	-2.45302	3.0967	-0.792141	0.428278		Shc3
RBFW001437	27.0012	-0.413583	0.715699	-0.577872	0.56335	0.999993	CKS2
RBFW001438	5699.25	0.0156633	0.194667	0.080462	0.93587	0.999993	Secisbp2
RBFW001439	20.0105	0.0468406	1.29386	0.0362021	0.971121	0.999993	unknown
RBFW001440	151.08	0.278366	0.602629	0.461919	0.644139	0.999993	unknown
RBFW001441	407.746	0.905965	0.696639	1.30048	0.193436	0.999993	GADD45G
RBFW001442	0.126046	-0.65088	4.08047	-0.159511	0.873266		Diras2
RBFW001443	53.1171	-1.5824	0.702025	-2.25405	0.024193	0.92649	SYK
RBFW001444	1.9038	-0.0118138	2.04366	-0.00578071	0.995388		unknown
RBFW001445	1840.53	0.0262194	0.223664	0.117227	0.90668	0.999993	AUH
RBFW001446	0						ICP0
RBFW001447	1220.29	0.267861	0.369611	0.724711	0.468629	0.999993	NFIL3
RBFW001448	12.7822	-0.72663	0.938232	-0.774467	0.438655	0.999993	unknown
RBFW001449	4.20847	-0.0533549	1.39705	-0.0381911	0.969535	0.999993	ROR2
RBFW001450	901.644	-0.0359199	0.272172	-0.131975	0.895004	0.999993	Sptlc1
RBFW001451	605.412	-0.153203	0.397288	-0.385623	0.699776	0.999993	CDC42SE2
RBFW001452	199.121	0.352614	0.348283	1.01243	0.311331	0.999993	LYRM7
RBFW001453	3536.34	0.0332116	0.197488	0.16817	0.86645	0.999993	HINT1
RBFW001454	0.190977	-0.65088	4.08047	-0.159511	0.873266		unknown
RBFW001455	2.75118	-0.483293	1.80072	-0.268389	0.7884	0.999993	CHSY3
RBFW001456	0.437019	0.989902	4.0594	0.243854	0.807344		MINAR2
RBFW001457	2.39568	0.564281	1.68312	0.335259	0.73743		ADAMTS19
RBFW001458	5016.23	0.378637	0.268716	1.40906	0.158818	0.999993	ISOC1
RBFW001459	29.1383	-0.502745	0.630763	-0.797042	0.425426	0.999993	SLC27A6
RBFW001460	1850.04	1.26845	0.409422	3.09815	0.00194731	0.33831	SLC44A1
RBFW001461	4010.14	0.259618	0.369692	0.702256	0.48252	0.999993	ABCA1
RBFW001462	15873.4	-0.234672	0.317136	-0.739972	0.459317	0.999993	NIPSNAP3A
RBFW001463	2.4342	-0.0108677	1.89095	-0.00574721	0.995414	0.999993	unknown
RBFW001464	1177.82	0.274434	0.395661	0.69361	0.487927	0.999993	PSD3
RBFW001465	456.181	0.284265	0.397342	0.715415	0.474353	0.999993	unknown
RBFW001466	162.111	0.381877	0.392441	0.973081	0.330513	0.999993	unknown
RBFW001467	576.653	0.287703	0.333903	0.861637	0.388888	0.999993	unknown
RBFW001468	597.3	0.323372	0.305252	1.05936	0.289435	0.999993	unknown
RBFW001469	405.782	0.223888	0.288164	0.776946	0.437191	0.999993	unknown
RBFW001470	705.989	-0.285631	0.421136	-0.678239	0.49762	0.999993	LPL
RBFW001471	5.46019	-0.663899	1.14551	-0.579567	0.562207	0.999993	SULT4A1
RBFW001472	2332.78	-0.236785	0.49615	-0.477244	0.633188	0.999993	Pnpla2
RBFW001473	4656.04	-0.0816108	0.267285	-0.305333	0.760113	0.999993	SAMM50
RBFW001474	206.259	-1.16585	0.50404	-2.313	0.0207226	0.880864	Parvb
RBFW001474	206.259	-1.16585	0.50404	-2.313	0.0207226	0.880864	PARVB
RBFW001475	27.2581	-1.99263	0.965419	-2.06401	0.039017	0.999993	Parvg
RBFW001476	1.4283	0.910869	2.21459	0.411305	0.680849		SHISAL1
RBFW001477	8531.49	0.250352	0.319014	0.78477	0.432588	0.999993	NDUFA9
RBFW001478	0						unknown
RBFW001479	0.449398	0.989902	4.0594	0.243854	0.807344		Kcna6
RBFW001480	0.204778	1.27267	4.08047	0.311894	0.755121		KCNA1
RBFW001481	0						unknown
RBFW001482	1.21884	-0.209504	2.34805	-0.0892248	0.928903		ELOVL4
RBFW001483	2.12285	1.5158	1.94742	0.778361	0.436356		KCNA5
RBFW001484	0						unknown
RBFW001485	7.73822	0.681911	1.15411	0.590856	0.554617	0.999993	NTF3
RBFW001486	2.08417	-0.637935	2.72075	-0.23447	0.81462		Ano2
RBFW001487	632.034	-0.446256	0.293046	-1.52282	0.127804	0.999993	VWF
RBFW001488	32.8045	-0.420797	0.568943	-0.739612	0.459536	0.999993	Vwf
RBFW001489	98.5845	-0.295688	0.487075	-0.60707	0.543805	0.999993	Vwf
RBFW001490	555.506	-0.455363	0.311114	-1.46365	0.14329	0.999993	Cd9
RBFW001491	1.51857	-2.72343	2.41079	-1.12968	0.25861		Nobox
RBFW001492	301.215	-0.373422	0.312845	-1.19363	0.232622	0.999993	ARHGEF5
RBFW001493	0.970644	-0.106603	3.91265	-0.0272457	0.978264		unknown
RBFW001494	0						unknown
RBFW001495	19.2078	0.165019	0.797928	0.206809	0.836159	0.999993	far1
RBFW001496	244.75	-0.289293	0.418516	-0.691236	0.489417	0.999993	CCDC91
RBFW001497	0.204778	1.27267	4.08047	0.311894	0.755121		PTHLH
RBFW001498	25.4839	0.338109	0.738702	0.457707	0.647163	0.999993	Klhl42
RBFW001499	26.892	-0.911136	0.731959	-1.24479	0.213209	0.999993	unknown
RBFW001500	0.907079	-3.15902	3.95072	-0.799607	0.423939		MANSC4
RBFW001501	159.271	-0.14683	0.534945	-0.274477	0.783718	0.999993	LARGE1
RBFW001502	0.199772	1.27267	4.08047	0.311894	0.755121		Isx
RBFW001503	0						unknown
RBFW001504	0.204778	1.27267	4.08047	0.311894	0.755121		CFAP54
RBFW001505	0						CFAP54
RBFW001506	0						Cfap54
RBFW001507	0						CFAP54
RBFW001508	0						CFAP54
RBFW001509	565.015	-0.272414	0.358563	-0.759738	0.447411	0.999993	NEDD1
RBFW001510	0						unknown
RBFW001511	587.715	-0.109669	0.379117	-0.289275	0.772371	0.999993	Tmpo
RBFW001512	13112.4	0.164909	0.244844	0.673524	0.500614	0.999993	Slc25a3
RBFW001513	185.44	0.0713781	0.445409	0.160253	0.872682	0.999993	IKBIP
RBFW001514	426.854	-0.0654821	0.269909	-0.242607	0.808309	0.999993	APAF1
RBFW001515	0.646424	-2.64958	3.7369	-0.709031	0.478305		ANKS1B
RBFW001515	0.646424	-2.64958	3.7369	-0.709031	0.478305		Anks1b
RBFW001516	0						ANKS1B
RBFW001517	3451.53	-0.453494	0.426691	-1.06282	0.287865	0.999993	UHRF1BP1L
RBFW001518	338.035	-0.239686	0.324833	-0.737874	0.460591	0.999993	ACTR6
RBFW001519	14.9729	-0.409819	0.756418	-0.541789	0.587964	0.999993	Depdc7
RBFW001520	1339.32	0.0654546	0.249094	0.262771	0.792727	0.999993	SCYL2
RBFW001521	0.190977	-0.65088	4.08047	-0.159511	0.873266		SLC17A8
RBFW001522	2734.65	0.193044	0.326171	0.591848	0.553953	0.999993	NR1H4
RBFW001523	328.059	0.618222	0.383341	1.61272	0.106806	0.999993	GAS2L3
RBFW001524	20.9837	2.22831	1.33282	1.67188	0.0945482	0.999993	ANO4
RBFW001524	20.9837	2.22831	1.33282	1.67188	0.0945482	0.999993	Ano4
RBFW001525	15.8518	-0.325298	1.00547	-0.323528	0.746296	0.999993	Slc5a8
RBFW001526	386.23	0.200563	0.294266	0.681571	0.49551	0.999993	UTP20
RBFW001527	1194.31	0.115394	0.263307	0.438251	0.661205	0.999993	Arl1
RBFW001528	744.224	0.157001	0.278043	0.564664	0.572302	0.999993	NUP205
RBFW001529	443.686	0.342414	0.324122	1.05643	0.290771	0.999993	CNOT4
RBFW001530	74.0837	0.0991718	0.42404	0.233874	0.815083	0.999993	unknown
RBFW001531	1.8264	1.29846	2.37022	0.547821	0.583815		unknown
RBFW001532	2.37019	0.8729	2.6513	0.329235	0.741978		Slc23a1
RBFW001533	2.59284	0.336496	1.63623	0.205654	0.837061	0.999993	STRA8
RBFW001534	336.967	-0.370488	0.308436	-1.20118	0.22968	0.999993	WDR91
RBFW001535	110.41	-0.24055	0.419721	-0.57312	0.566564	0.999993	CYREN
RBFW001536	311.969	0.119737	0.59226	0.202169	0.839784	0.999993	TMEM140
RBFW001537	0						Pde6h
RBFW001538	0						unknown
RBFW001539	517.281	-0.940684	0.524285	-1.79422	0.0727775	0.999993	ARHGDIB
RBFW001540	0.204778	1.27267	4.08047	0.311894	0.755121		ERP27
RBFW001541	44.0758	-0.602789	1.02087	-0.590467	0.554878	0.999993	MGP
RBFW001542	4.43566	-0.54526	2.06958	-0.263464	0.792193	0.999993	mgp
RBFW001543	0						ART4
RBFW001544	0.952714	-1.99245	3.35373	-0.594099	0.552446		SMCO3
RBFW001545	1693.15	-0.0488272	0.25565	-0.190992	0.848532	0.999993	Wbp11
RBFW001546	78.2846	0.573846	0.453024	1.2667	0.205262	0.999993	H1
RBFW001547	16.3589	-1.16419	0.769027	-1.51385	0.130064	0.999993	H2B-I
RBFW001548	26.1066	0.111608	0.920948	0.121188	0.903542	0.999993	TGas006m08.1
RBFW001549	32.0314	-0.881144	0.641261	-1.37408	0.169417	0.999993	H3
RBFW001550	72.143	-0.991586	0.682709	-1.45243	0.146383	0.999993	H2B-VIII
RBFW001551	108.84	-0.406222	0.686061	-0.592108	0.553778	0.999993	H2A4
RBFW001552	0.199772	1.27267	4.08047	0.311894	0.755121		unknown
RBFW001553	0						MAST4
RBFW001554	2.09534	-0.60666	1.98609	-0.305454	0.76002		IL6ST
RBFW001555	2106.41	0.186133	0.232219	0.801542	0.422818	0.999993	SRSF11
RBFW001555	2106.41	0.186133	0.232219	0.801542	0.422818	0.999993	SREK1
RBFW001556	1313.15	-0.108505	0.383518	-0.282921	0.777237	0.999993	ERBIN
RBFW001557	0.982487	-0.47359	3.92358	-0.120704	0.903926		unknown
RBFW001558	95.7558	-0.937038	0.728975	-1.28542	0.198646	0.999993	NLN
RBFW001559	207.537	-0.819337	0.700153	-1.17022	0.24191	0.999993	Sgtb
RBFW001560	452.582	0.118476	0.256735	0.46147	0.644461	0.999993	trappc13
RBFW001561	1107.88	0.206678	0.261325	0.790888	0.429009	0.999993	Trim23
RBFW001562	564.749	-0.118378	0.238552	-0.496236	0.619728	0.999993	PPWD1
RBFW001563	421.433	-0.0583949	0.266909	-0.218782	0.82682	0.999993	CENPK
RBFW001564	1.35941	-0.351278	3.03674	-0.115676	0.907909		unknown
RBFW001565	2.20153	0.736094	1.77866	0.413847	0.678986		ADAMTS6
RBFW001566	525.322	-0.0603515	0.271266	-0.222481	0.82394	0.999993	CWC27
RBFW001567	397.204	0.06778	0.341601	0.198419	0.842717	0.999993	srek1ip1
RBFW001568	47.5826	0.476208	0.763453	0.623755	0.532788	0.999993	RGS7BP
RBFW001569	3.45781	0.0802065	1.49394	0.0536881	0.957184	0.999993	RNF180
RBFW001570	0						HTR1A
RBFW001571	0						unknown
RBFW001572	30.8158	0.0609282	0.574997	0.105963	0.915612	0.999993	unknown
RBFW001573	1122.57	0.168927	0.242701	0.69603	0.48641	0.999993	IPO11
RBFW001574	237.641	0.147627	0.41876	0.352534	0.724438	0.999993	DIMT1
RBFW001574	237.641	0.147627	0.41876	0.352534	0.724438	0.999993	Dimt1
RBFW001575	198.472	-0.650655	0.348884	-1.86496	0.0621868	0.999993	KIF2A
RBFW001576	300.836	-0.0525097	0.290013	-0.18106	0.856321	0.999993	ZSWIM6
RBFW001577	4.91702	-0.122682	1.66871	-0.0735191	0.941393	0.999993	Zswim6
RBFW001578	536.218	0.0296321	0.266308	0.11127	0.911402	0.999993	smim15
RBFW001579	666.437	0.266733	0.259942	1.02613	0.304832	0.999993	NDUFAF2
RBFW001580	362.046	-0.021404	0.328275	-0.0652016	0.948014	0.999993	ERCC8
RBFW001580	362.046	-0.021404	0.328275	-0.0652016	0.948014	0.999993	Ercc8
RBFW001581	102.212	-0.331383	0.662099	-0.500504	0.616721	0.999993	ELOVL7
RBFW001582	4.67899	-1.46974	1.57323	-0.934219	0.350191	0.999993	DEPDC1B
RBFW001583	0.138425	-0.65088	4.08047	-0.159511	0.873266		Pde4d
RBFW001584	0						Pde4d
RBFW001585	0.126046	-0.65088	4.08047	-0.159511	0.873266		unknown
RBFW001586	0.199772	1.27267	4.08047	0.311894	0.755121		unknown
RBFW001587	4.33141	-0.226307	1.29731	-0.174443	0.861517	0.999993	PDE4D
RBFW001588	190.936	-0.807972	0.698696	-1.1564	0.247517	0.999993	RAB3C
RBFW001589	1124.61	0.456074	0.440916	1.03438	0.300959	0.999993	Plk2
RBFW001590	0.529174	-0.706107	4.02881	-0.175265	0.860872		unknown
RBFW001591	253.502	0.10634	0.356063	0.298656	0.765203	0.999993	Gpbp1
RBFW001592	821.251	0.151379	0.247936	0.610556	0.541493	0.999993	MIER3
RBFW001593	369.779	0.318762	0.353634	0.90139	0.367381	0.999993	SETD9
RBFW001594	2311.84	0.125162	0.43418	0.288271	0.773139	0.999993	MAP3K1
RBFW001595	51.808	-0.124116	0.769989	-0.161192	0.871942	0.999993	unknown
RBFW001596	0.667366	-2.71717	3.96632	-0.685061	0.493306		unknown
RBFW001597	7.12265	0.381185	1.14368	0.333298	0.738909	0.999993	ANKRD55
RBFW001598	1887.84	-0.131326	0.346903	-0.378568	0.705008	0.999993	IL6ST
RBFW001599	32.5244	-0.42737	0.571571	-0.747712	0.454634	0.999993	IL31RA
RBFW001600	0.595527	1.31763	3.93914	0.334496	0.738005		DDX4
RBFW001601	465.641	0.0311807	0.276272	0.112862	0.91014	0.999993	SLC38A9
RBFW001602	5614.27	0.34814	0.376839	0.923845	0.355567	0.999993	PLPP1
RBFW001603	1259.51	-0.0709787	0.250258	-0.283622	0.7767	0.999993	Mtrex
RBFW001604	1321.18	0.206823	0.255338	0.809997	0.417942	0.999993	DHX29
RBFW001605	3.74454	-0.2329	1.36526	-0.170589	0.864547	0.999993	CCNO
RBFW001606	0						MCIDAS
RBFW001607	9.03727	-0.603468	1.02057	-0.591304	0.554317	0.999993	gpx8-b
RBFW001608	0						CDC20B
RBFW001609	40.8641	-0.780656	0.871414	-0.895849	0.370333	0.999993	GZMA
RBFW001610	6.88069	-1.37949	1.72724	-0.798663	0.424486	0.999993	GZMA
RBFW001611	7.31858	-0.605977	1.10386	-0.548962	0.583031	0.999993	Esm1
RBFW001612	61.7511	-1.11407	0.5749	-1.93785	0.0526414	0.999993	CSPG4
RBFW001613	388.174	-0.0632837	0.424688	-0.149012	0.881544	0.999993	Snx18
RBFW001614	0.199772	1.27267	4.08047	0.311894	0.755121		HSPB3
RBFW001615	33.5444	-0.571061	0.626395	-0.911663	0.361946	0.999993	Arl15
RBFW001616	4212.23	0.285837	0.287342	0.994761	0.319853	0.999993	NDUFS4
RBFW001617	78.4339	0.126983	0.641349	0.197994	0.84305	0.999993	FST
RBFW001618	8.62526	0.421946	0.927534	0.454912	0.649173	0.999993	EEA1
RBFW001619	5957.48	0.124022	0.233057	0.532154	0.594619	0.999993	NUDT4B
RBFW001620	1444.82	0.124293	0.241011	0.515715	0.606054	0.999993	UBE2N
RBFW001621	750.36	0.146198	0.277733	0.526398	0.598612	0.999993	MRPL42
RBFW001622	10.2552	-0.254804	0.87491	-0.291234	0.770872	0.999993	unknown
RBFW001623	1.73238	-0.796771	2.35537	-0.338279	0.735153		unknown
RBFW001624	66.3409	-0.542726	0.567076	-0.957062	0.338536	0.999993	Socs2
RBFW001625	61.5601	-0.193592	0.543194	-0.356395	0.721544	0.999993	Cradd
RBFW001626	332.922	-0.863476	0.314212	-2.74807	0.00599477	0.545051	PLXNC1
RBFW001627	19.7127	-0.934537	0.766325	-1.2195	0.222653	0.999993	CEP83
RBFW001628	102.655	1.03637	0.602374	1.72047	0.0853472	0.999993	TMCC3
RBFW001629	0						unknown
RBFW001630	2590.75	0.196861	0.243205	0.809448	0.418258	0.999993	Ndufa12
RBFW001630	2590.75	0.196861	0.243205	0.809448	0.418258	0.999993	NDUFA12
RBFW001631	610.522	0.0571123	0.232488	0.245657	0.805948	0.999993	nr2c1-a
RBFW001632	289.244	-0.0927868	0.363708	-0.255113	0.798635	0.999993	FGD6
RBFW001633	270.913	0.00208594	0.319196	0.00653499	0.994786	0.999993	VEZT
RBFW001634	1605.53	-0.0737199	0.234585	-0.314257	0.753326	0.999993	METAP2
RBFW001635	3858.04	0.22884	0.257332	0.889279	0.373853	0.999993	usp44-a
RBFW001636	0.950876	-0.441095	3.39143	-0.130062	0.896518		unknown
RBFW001637	22.576	-0.498176	0.655484	-0.760012	0.447248	0.999993	unknown
RBFW001638	443.152	-0.75718	0.603152	-1.25537	0.209344	0.999993	Ntn4
RBFW001639	633.995	0.197611	0.320611	0.616358	0.537659	0.999993	snrpf
RBFW001640	11443.5	0.0824413	0.346202	0.23813	0.81178	0.999993	AMDHD1
RBFW001641	41329.8	0.227623	0.343941	0.661808	0.508094	0.999993	Hal
RBFW001642	1383.07	0.183994	0.28862	0.637494	0.523803	0.999993	LTA4H
RBFW001643	387.027	0.0251329	0.310156	0.081033	0.935416	0.999993	Elk3
RBFW001644	371.468	0.289426	0.300879	0.961935	0.336082	0.999993	CDK17
RBFW001645	414.22	-0.242059	0.269004	-0.899834	0.368208	0.999993	HMGXB4
RBFW001646	443.066	-0.198874	0.427976	-0.464685	0.642157	0.999993	TOM1
RBFW001647	3788.18	-0.841119	0.629153	-1.33691	0.181253	0.999993	HMOX1
RBFW001648	70.193	-1.149	0.899544	-1.27731	0.201492	0.999993	MCM5
RBFW001649	1.99846	-1.2239	2.33568	-0.524004	0.600276		unknown
RBFW001650	22.2516	-0.147188	0.605568	-0.243057	0.807961	0.999993	RASD2
RBFW001651	0.954576	3.53115	3.95856	0.892029	0.372377		MB
RBFW001652	204.494	0.287694	0.315547	0.911732	0.36191	0.999993	unknown
RBFW001653	232.073	0.0472323	0.283669	0.166505	0.86776	0.999993	Rbfox2
RBFW001654	3888.9	-0.19574	0.231333	-0.846137	0.397476	0.999993	MYH9
RBFW001655	1.93947	0.632123	2.37644	0.265996	0.790242		unknown
RBFW001656	6923.02	0.315151	0.254872	1.23651	0.21627	0.999993	Txn2
RBFW001657	398.402	-0.186128	0.290685	-0.640307	0.521973	0.999993	FOXRED2
RBFW001658	4421.65	0.109907	0.337515	0.325637	0.744699	0.999993	EIF3D
RBFW001659	0.449398	0.989902	4.0594	0.243854	0.807344		CACNG2
RBFW001660	224.1	0.115395	0.279297	0.41316	0.679489	0.999993	Ift27
RBFW001660	224.1	0.115395	0.279297	0.41316	0.679489	0.999993	IFT27
RBFW001661	3.51758	-1.0318	2.18818	-0.471535	0.637259	0.999993	PRVM
RBFW001662	22.3936	-1.93481	0.84127	-2.29987	0.0214554	0.880864	Ncf4
RBFW001663	474.097	-1.27454	0.476521	-2.67468	0.00748005	0.559198	CSF2RB
RBFW001664	21.5528	0.0109332	0.738249	0.0148096	0.988184	0.999993	unknown
RBFW001665	8297.42	0.06207	0.290143	0.213929	0.830602	0.999993	TST
RBFW001666	4106.49	0.00642881	0.212187	0.0302978	0.97583	0.999993	MPST
RBFW001667	48.8927	-0.258428	0.788319	-0.327821	0.743047	0.999993	KCTD17
RBFW001668	1509.82	-0.12346	0.392278	-0.314726	0.75297	0.999993	TMPRSS6
RBFW001669	74.6121	-1.46626	0.919228	-1.5951	0.11069	0.999993	Il2rb
RBFW001670	48.3478	0.69969	1.03622	0.675231	0.499529	0.999993	C1qtnf6
RBFW001671	0.935652	-3.19034	3.94979	-0.807724	0.41925		SSTR3
RBFW001672	223.12	-1.44365	0.659902	-2.18767	0.0286933	0.93628	RAC2
RBFW001673	0						unknown
RBFW001674	32.203	-2.05748	0.800451	-2.57041	0.0101579	0.646025	CYTH4
RBFW001675	0						ELFN2
RBFW001676	51.8451	-1.21952	0.736498	-1.65584	0.0977547	0.999993	Mfng
RBFW001677	96.6673	-0.245801	0.529755	-0.46399	0.642655	0.999993	CARD10
RBFW001678	4127.01	0.210388	0.272487	0.772102	0.440054	0.999993	Cdc42ep1
RBFW001679	549.22	0.112198	0.312875	0.358602	0.719893	0.999993	unknown
RBFW001680	461.117	-0.714306	0.650598	-1.09792	0.272238	0.999993	LGALS2
RBFW001681	1558.58	-0.0526407	0.253408	-0.207731	0.835439	0.999993	GGA1
RBFW001681	1558.58	-0.0526407	0.253408	-0.207731	0.835439	0.999993	Gga1
RBFW001682	786.973	-0.192221	0.563047	-0.341394	0.732807	0.999993	Sh3bp1
RBFW001683	131.439	-0.975577	0.563237	-1.73209	0.0832575	0.999993	CG-1B
RBFW001684	1.59537	0.776596	2.15176	0.360912	0.718165		Uts2r
RBFW001685	10.9948	-0.817034	0.961856	-0.849435	0.395639	0.999993	ADAP1
RBFW001686	181.332	0.125888	0.441125	0.285378	0.775354	0.999993	NOL12
RBFW001687	1280.23	-0.210295	0.286176	-0.734847	0.462433	0.999993	TRIOBP
RBFW001688	1396.53	-0.562736	0.376144	-1.49606	0.134637	0.999993	H5
RBFW001689	28172.6	-0.00409879	0.224804	-0.0182327	0.985453	0.999993	GCAT
RBFW001690	4.03383	-1.91578	1.56731	-1.22234	0.221581	0.999993	NOG
RBFW001691	25.8071	-1.6924	0.704497	-2.40228	0.0162934	0.786835	GALR2
RBFW001692	296.9	-0.363074	0.392958	-0.923951	0.355512	0.999993	ANKRD54
RBFW001693	4095.23	0.175074	0.18442	0.949325	0.342455	0.999993	EIF3L
RBFW001694	1104.6	0.367897	0.209544	1.7557	0.0791391	0.999993	MICALL1
RBFW001695	68.8097	-0.00308756	0.571219	-0.00540522	0.995687	0.999993	C22orf23
RBFW001696	909.157	0.0164881	0.238503	0.0691315	0.944885	0.999993	Pick1
RBFW001697	1.83871	1.74587	2.79412	0.624836	0.532079		SOX10
RBFW001698	0.998862	3.59368	3.95638	0.908327	0.363705		SLC16A3
RBFW001699	495.244	0.331936	0.299598	1.10794	0.267889	0.999993	Baiap2l2
RBFW001699	495.244	0.331936	0.299598	1.10794	0.267889	0.999993	BAIAP2L2
RBFW001700	596.166	-0.0115635	0.380241	-0.030411	0.975739	0.999993	Pla2g6
RBFW001701	323.89	-0.823644	0.453399	-1.8166	0.0692786	0.999993	MAFF
RBFW001702	2152.92	0.0464134	0.247817	0.187289	0.851434	0.999993	TMEM184B
RBFW001703	122.821	-0.0951266	0.332506	-0.28609	0.774809	0.999993	unknown
RBFW001704	403.411	-0.197436	0.31479	-0.627199	0.530529	0.999993	CSNK1E
RBFW001705	0.443069	-2.11366	3.99682	-0.528836	0.596919		KCNJ4
RBFW001706	0						entr1
RBFW001707	38.9948	-0.623662	0.627113	-0.994497	0.319981	0.999993	KDELR3
RBFW001708	2312.11	0.152066	0.312447	0.486694	0.626475	0.999993	DDX17
RBFW001708	2312.11	0.152066	0.312447	0.486694	0.626475	0.999993	Ddx17
RBFW001709	287.839	0.395873	0.605017	0.654317	0.512908	0.999993	DMC1
RBFW001710	23.2744	-0.0326237	0.71528	-0.0456097	0.963621	0.999993	Cby1
RBFW001711	2366.16	0.120045	0.283445	0.42352	0.671916	0.999993	TOMM22
RBFW001712	2764.14	0.216148	0.249523	0.866247	0.386355	0.999993	JOSD1
RBFW001713	300.564	-0.232442	0.40316	-0.576549	0.564244	0.999993	Gtpbp1
RBFW001714	243.133	0.467709	0.326773	1.4313	0.152346	0.999993	unknown
RBFW001715	1452.67	0.391353	0.290637	1.34653	0.17813	0.999993	Sun2
RBFW001716	21.7636	0.189213	0.885119	0.213772	0.830725	0.999993	FAM20C
RBFW001717	159.015	-0.104565	0.345203	-0.302909	0.761959	0.999993	DNAL4
RBFW001718	5.43284	0.346167	1.32443	0.26137	0.793807	0.999993	NPTXR
RBFW001718	5.43284	0.346167	1.32443	0.26137	0.793807	0.999993	Nptxr
RBFW001719	841.301	-0.131853	0.382767	-0.344474	0.73049	0.999993	Cbx6
RBFW001720	1666.04	0.117154	0.324814	0.36068	0.718339	0.999993	CBX7
RBFW001721	39.6542	-0.958991	0.478281	-2.00508	0.0449549	0.999993	Pdgfb
RBFW001722	10915.8	0.0369245	0.283669	0.130167	0.896434	0.999993	RPL3
RBFW001723	3983.52	0.0991643	0.242892	0.408265	0.683079	0.999993	SYNGR1
RBFW001724	277.393	0.100864	0.299195	0.337117	0.736029	0.999993	Tab1
RBFW001725	38.8887	-1.40689	0.7804	-1.80278	0.0714236	0.999993	Mgat3
RBFW001726	2523.82	-0.174344	0.253119	-0.688781	0.490961	0.999993	mief1
RBFW001727	0						unknown
RBFW001728	8348.37	0.231972	0.282922	0.819914	0.412265	0.999993	Atf4
RBFW001729	1313.77	-0.146412	0.283489	-0.516464	0.60553	0.999993	RPS19BP1
RBFW001730	0						Cacna1i
RBFW001731	0.415274	-2.03409	4.00185	-0.508289	0.611251		Cacna1i
RBFW001732	2.07637	-4.34667	3.88609	-1.11852	0.263344		Cacna1i
RBFW001733	0.138425	-0.65088	4.08047	-0.159511	0.873266		unknown
RBFW001734	0						unknown
RBFW001735	27.7518	-3.09273	1.23798	-2.4982			GRAP2
RBFW001736	601.779	-0.273274	0.504811	-0.541339	0.588274	0.999993	FAM83F
RBFW001737	1492.28	0.124886	0.272131	0.458919	0.646292	0.999993	TNRC6B
RBFW001737	1492.28	0.124886	0.272131	0.458919	0.646292	0.999993	Tnrc6b
RBFW001738	55527	0.0523057	0.250616	0.208708	0.834676	0.999993	ADSL
RBFW001739	243.654	-0.395445	0.474202	-0.833917	0.404328	0.999993	sgsm3
RBFW001740	49.9801	0.337576	0.586607	0.575472	0.564972	0.999993	unknown
RBFW001741	50.5197	-0.0888673	0.554137	-0.160371	0.872589	0.999993	unknown
RBFW001742	1.17701	-2.36099	3.21227	-0.734989	0.462346		unknown
RBFW001743	54.6331	-0.286829	0.499165	-0.574619	0.565549	0.999993	unknown
RBFW001744	374.576	-0.191578	0.344216	-0.556564	0.577825	0.999993	Mrtfa
RBFW001745	0						unknown
RBFW001746	723.893	-0.0365521	0.345135	-0.105907	0.915656	0.999993	SLC25A17
RBFW001747	5261.5	-0.00333583	0.201254	-0.0165752	0.986775	0.999993	ST13
RBFW001748	1783.96	0.162103	0.2102	0.771184	0.440598	0.999993	XPNPEP3
RBFW001749	33.5868	1.15782	0.691259	1.67494	0.0939463	0.999993	unknown
RBFW001750	514.201	0.0972554	0.238726	0.407393	0.683719	0.999993	Rbx1
RBFW001751	1250.14	0.076304	0.299988	0.254356	0.79922	0.999993	Ep300
RBFW001752	128.577	-0.0497433	0.371754	-0.133807	0.893555	0.999993	L3MBTL2
RBFW001753	225.375	0.426315	0.861738	0.494715	0.620801	0.999993	Chadl
RBFW001754	5706.87	-0.318376	0.373389	-0.852667	0.393844	0.999993	RANGAP1
RBFW001755	885.187	-0.11769	0.280938	-0.418916	0.675277	0.999993	ZC3H7B
RBFW001756	158.622	-0.0269761	0.317455	-0.0849762	0.93228	0.999993	unknown
RBFW001757	5977.14	0.177477	0.24489	0.724721	0.468623	0.999993	TEF
RBFW001758	1599.05	-0.0980697	0.276311	-0.354925	0.722646	0.999993	TOB2
RBFW001759	156.186	-0.258834	0.417966	-0.61927	0.535739	0.999993	unknown
RBFW001760	72.5833	0.678466	0.596569	1.13728	0.255421	0.999993	unknown
RBFW001761	622.194	0.208817	0.37401	0.558318	0.576627	0.999993	Phf5a
RBFW001762	14968.6	0.0428417	0.26021	0.164643	0.869225	0.999993	Aco2
RBFW001763	407.021	0.462669	0.38138	1.21314	0.225075	0.999993	Polr3h
RBFW001763	407.021	0.462669	0.38138	1.21314	0.225075	0.999993	POLR3H
RBFW001764	0.925307	3.4881	3.96012	0.880808	0.378422		CSDC2
RBFW001765	0.409556	2.29572	4.02755	0.570004	0.568675		unknown
RBFW001766	636.229	-0.0876711	0.538238	-0.162885	0.870609	0.999993	unknown
RBFW001767	981.796	-0.130106	0.544248	-0.239057	0.811062	0.999993	unknown
RBFW001768	734.577	-0.245429	0.54194	-0.452872	0.650641	0.999993	Pmm1
RBFW001769	10160.2	0.112764	0.220943	0.510374	0.60979	0.999993	Desi1
RBFW001770	665.71	0.0876118	0.340335	0.257428	0.796848	0.999993	XRCC6
RBFW001771	2032.38	0.0931262	0.217178	0.428802	0.668067	0.999993	snu13
RBFW001772	130.181	-0.0217659	0.619821	-0.0351164	0.971987	0.999993	Mei1
RBFW001773	387.555	-0.594124	0.415033	-1.43151	0.152284	0.999993	ccdc134
RBFW001774	0.835008	-1.67826	3.96956	-0.422781	0.672455		unknown
RBFW001775	4587.54	0.919497	0.483173	1.90304	0.0570357	0.999993	Srebf2
RBFW001776	19.0611	-0.629898	0.783319	-0.804139	0.421317	0.999993	Shisa8
RBFW001777	0.934286	0.038422	3.40377	0.0112881	0.990994		unknown
RBFW001778	54.7424	-0.537099	0.53665	-1.00084	0.316905	0.999993	CENPM
RBFW001779	0						unknown
RBFW001780	0.126046	-0.65088	4.08047	-0.159511	0.873266		2022-09-03
RBFW001781	1756.84	-0.13395	0.24123	-0.555278	0.578705	0.999993	WBP2
RBFW001782	1405.37	-0.0194442	0.320176	-0.0607298	0.951574	0.999993	NAGA
RBFW001783	399.751	0.257304	0.373476	0.688944	0.490858	0.999993	Pheta2
RBFW001784	2824.59	-0.158937	0.293975	-0.540648	0.58875	0.999993	SMDT1
RBFW001785	2709.41	0.185515	0.244435	0.758954	0.44788	0.999993	Ndufa6
RBFW001786	12570.9	0.172585	0.239476	0.720676	0.471109	0.999993	Cyp2d3
RBFW001787	0.360265	2.13129	4.04186	0.527305	0.597982		unknown
RBFW001788	741.121	0.0578615	0.246389	0.234838	0.814335	0.999993	TCF20
RBFW001789	129.292	-0.878498	0.38252	-2.2966	0.0216413	0.880864	NFAM1
RBFW001790	163.379	0.389621	0.462394	0.842618	0.399442	0.999993	Socs1
RBFW001791	1720.42	-0.0508076	0.267962	-0.189608	0.849616	0.999993	SERHL2
RBFW001792	116.757	0.271543	0.524596	0.517624	0.604721	0.999993	Rrp7a
RBFW001793	353.315	0.0901431	0.243595	0.370053	0.711343	0.999993	POLDIP3
RBFW001794	5.89069	-5.85058	2.07334	-2.82181	0.00477531	0.485922	cygb2
RBFW001795	2210.73	0.14608	0.31895	0.458002	0.646951	0.999993	LUC7L2
RBFW001796	734.188	0.0878677	0.33816	0.25984	0.794987	0.999993	UBN2
RBFW001797	35.8563	1.77736	0.817238	2.17484	0.0296421	0.940492	Ttc26
RBFW001798	0.903755	-1.78985	3.46153	-0.517069	0.605108		GUCY2C
RBFW001799	1719.86	-0.375883	0.345625	-1.08755	0.276796	0.999993	PLB
RBFW001800	0.763907	-2.88011	3.96002	-0.727297	0.467044		unknown
RBFW001801	611.266	-0.270007	0.259987	-1.03854	0.29902	0.999993	ATF7IP
RBFW001802	0						tbce
RBFW001803	529.2	-0.0321448	0.324705	-0.0989971	0.921141	0.999993	B3GALNT2
RBFW001804	2.04907	-0.179395	1.77527	-0.101052	0.919509		GNG4
RBFW001805	428.874	-0.0324205	0.455311	-0.0712052	0.943234	0.999993	LYST
RBFW001806	80.6079	-0.103327	1.03334	-0.0999925	0.92035	0.999993	NID1
RBFW001807	545.028	0.37425	0.707285	0.529136	0.596711	0.999993	GPR137B
RBFW001808	1503.19	0.307223	0.308134	0.997041	0.318745	0.999993	Ero1b
RBFW001809	1107.3	0.196422	0.230918	0.850615	0.394984	0.999993	EDARADD
RBFW001810	3179.34	-0.0252894	0.267899	-0.0943993	0.924792	0.999993	LGALS8
RBFW001811	353.731	0.201515	0.402081	0.501179	0.616245	0.999993	HEATR1
RBFW001812	30.7483	-0.993032	0.599958	-1.65517	0.0978901	0.999993	unknown
RBFW001813	5.38678	-2.86432	1.79105	-1.59925	0.109766	0.999993	unknown
RBFW001814	937.397	0.348517	0.264018	1.32005	0.186818	0.999993	unknown
RBFW001815	1254.44	0.391772	0.24898	1.57351	0.115601	0.999993	VEGFA
RBFW001816	1340.62	-0.177182	0.273094	-0.648796	0.51647	0.999993	MRPS18A
RBFW001817	0.252092	-1.36928	4.05172	-0.337949	0.735402		RSPH9
RBFW001818	0						unknown
RBFW001819	2.74586	-0.155358	2.08754	-0.0744219	0.940675	0.999993	PLD5
RBFW001820	0						PLD5
RBFW001821	168.323	-0.579862	0.427286	-1.35708	0.174755	0.999993	Cep170
RBFW001821	168.323	-0.579862	0.427286	-1.35708	0.174755	0.999993	CEP170
RBFW001822	109.785	-0.281382	0.448842	-0.626908	0.53072	0.999993	Sdccag8
RBFW001823	0.293911	0.310901	4.08047	0.0761924	0.939266		unknown
RBFW001824	26.1321	-0.456434	0.58636	-0.778419	0.436322	0.999993	AKT3
RBFW001825	113.917	-0.310683	0.353825	-0.878071	0.379905	0.999993	ZBTB18
RBFW001826	847.253	0.109965	0.277967	0.395605	0.692397	0.999993	ADSS
RBFW001827	3213.48	0.0846232	0.265162	0.319138	0.749622	0.999993	DESI2
RBFW001828	410.049	0.0250217	0.364885	0.0685741	0.945329	0.999993	Cox20
RBFW001829	3339.07	-0.00492846	0.188503	-0.0261453	0.979141	0.999993	Hnrnpu
RBFW001829	3339.07	-0.00492846	0.188503	-0.0261453	0.979141	0.999993	HNRNPU
RBFW001830	8.36884	-2.08348	1.24395	-1.67489	0.0939549	0.999993	Efcab2
RBFW001831	0.378138	-1.91248	4.01008	-0.476918	0.63342		unknown
RBFW001832	0						KIF26B
RBFW001833	0.325818	0.310901	4.08047	0.0761924	0.939266		KIF26B
RBFW001834	2.06504	-0.76781	1.79109	-0.428684	0.668153		KIF26B
RBFW001835	127.813	-0.116357	0.477165	-0.243851	0.807347	0.999993	Smyd3
RBFW001835	127.813	-0.116357	0.477165	-0.243851	0.807347	0.999993	SMYD3
RBFW001836	6839.36	0.217143	0.312191	0.695544	0.486715	0.999993	TFB2M
RBFW001837	507.281	0.410664	0.400317	1.02585	0.304963	0.999993	CNST
RBFW001838	6415.36	-0.386233	0.29701	-1.3004	0.193462	0.999993	Sccpdh
RBFW001839	0.516795	-0.655006	4.03312	-0.162407	0.870986		unknown
RBFW001840	1220.97	0.350976	0.294069	1.19352	0.232668	0.999993	ahctf1
RBFW001841	79.9505	-3.59431	1.101	-3.26458	0.00109625	0.273572	SRD5A2
RBFW001842	1975.19	0.162666	0.235319	0.691257	0.489404	0.999993	MEMO1
RBFW001843	225.471	-0.168997	0.32384	-0.521853	0.601772	0.999993	DPY30
RBFW001844	543.956	-0.136982	0.287235	-0.4769	0.633433	0.999993	SPAST
RBFW001845	333.893	0.0851504	0.29725	0.28646	0.774526	0.999993	SLC30A6
RBFW001846	52.0561	2.30192	1.07862	2.13412	0.0328326	0.961331	QPCT
RBFW001847	651.472	-0.0389014	0.373087	-0.104269	0.916956	0.999993	PRKD3
RBFW001848	744.932	0.370693	0.318978	1.16213	0.245183	0.999993	Ndufaf7
RBFW001848	744.932	0.370693	0.318978	1.16213	0.245183	0.999993	NDUFAF7
RBFW001849	784.423	0.0617855	0.270106	0.228745	0.819067	0.999993	CEBPZ
RBFW001850	15.159	1.52238	3.4574	0.440325	0.659702	0.999993	SULT6B1
RBFW001851	0						unknown
RBFW001852	209.59	0.0692002	0.290668	0.238073	0.811825	0.999993	CRIM1
RBFW001853	827.285	-0.207855	0.346327	-0.600169	0.548393	0.999993	FEZ2
RBFW001853	827.285	-0.207855	0.346327	-0.600169	0.548393	0.999993	Fez2
RBFW001854	1.95392	-1.35387	2.43358	-0.556328	0.577986		RRH
RBFW001855	3.11383	-2.28047	1.74228	-1.3089	0.190569	0.999993	VIT
RBFW001856	506.751	-0.229859	0.408543	-0.562631	0.573686	0.999993	STRN
RBFW001857	1018.25	0.153248	0.282634	0.542215	0.58767	0.999993	HEATR5B
RBFW001858	490.405	-0.298765	0.302936	-0.986233	0.324019	0.999993	GPATCH11
RBFW001859	468.337	-0.247697	0.305032	-0.812037	0.41677	0.999993	Eif2ak2
RBFW001860	278.373	-0.0547484	0.321779	-0.170143	0.864898	0.999993	NANP
RBFW001861	10.5948	-0.7824	1.42563	-0.54881	0.583136	0.999993	Cyp1b1
RBFW001862	30.9599	0.00337144	0.564992	0.00596723	0.995239	0.999993	unknown
RBFW001863	1997.1	0.0637064	0.237058	0.268737	0.788132	0.999993	rmdn2
RBFW001864	0						ZNF804A
RBFW001865	0						unknown
RBFW001866	277.294	-0.103898	0.355977	-0.291867	0.770389	0.999993	unknown
RBFW001867	821.986	-0.186572	0.398538	-0.468141	0.639684	0.999993	Adarb1
RBFW001868	448.802	-0.262427	0.365092	-0.718797	0.472266	0.999993	FAM207A
RBFW001869	365.795	-1.4572	0.449513	-3.24173	0.00118805	0.274221	ITGB2
RBFW001870	11423.4	0.173145	0.224882	0.769934	0.441339	0.999993	KMO
RBFW001871	0.801911	-1.68138	3.01868	-0.55699	0.577534		C21orf58
RBFW001872	763.903	0.0453407	0.336405	0.13478	0.892786	0.999993	PCNT
RBFW001873	804.695	-0.0854077	0.270573	-0.315655	0.752264	0.999993	DIP2A
RBFW001873	804.695	-0.0854077	0.270573	-0.315655	0.752264	0.999993	Dip2a
RBFW001874	0.419957	-0.453951	4.04893	-0.112116	0.910731		unknown
RBFW001875	0.634046	-2.62408	3.97025	-0.660936	0.508654		S100B
RBFW001876	1573.76	0.651857	1.3157	0.495444	0.620287	0.999993	Lss
RBFW001877	89.4149	1.27124	0.971238	1.30889	0.190573	0.999993	unknown
RBFW001878	0.190977	-0.65088	4.08047	-0.159511	0.873266		Mroh7
RBFW001879	250.727	-0.235896	0.306742	-0.769037	0.441872	0.999993	NUP35
RBFW001880	147.621	-0.528506	0.449468	-1.17585	0.239656	0.999993	DUSP19
RBFW001881	1782.91	0.0296451	0.232096	0.127728	0.898364	0.999993	NCKAP1
RBFW001882	103.788	-1.1606	0.385547	-3.01027	0.00261019	0.383348	FRZB
RBFW001883	0.931837	-3.19605	3.94962	-0.809205	0.418397		unknown
RBFW001884	9.25679	-0.264336	0.881495	-0.299873	0.764274	0.999993	Map2
RBFW001884	9.25679	-0.264336	0.881495	-0.299873	0.764274	0.999993	MAP2
RBFW001885	6.73764	0.545011	1.05523	0.516487	0.605514	0.999993	unknown
RBFW001886	0.381954	-1.8607	4.01379	-0.463576	0.642951		UNC80
RBFW001887	120.564	0.193314	0.31563	0.61247	0.540227	0.999993	RPE
RBFW001888	5.64145	0.909506	1.25437	0.725068	0.468411	0.999993	unknown
RBFW001889	11.9639	1.18674	0.969292	1.22434	0.220825	0.999993	unknown
RBFW001890	13999.5	-0.0472299	0.214434	-0.220254	0.825673	0.999993	ACADL
RBFW001890	13999.5	-0.0472299	0.214434	-0.220254	0.825673	0.999993	KANSL1L
RBFW001891	69.3601	-0.638068	0.835975	-0.763262	0.445307	0.999993	MLE1
RBFW001892	624.262	-0.115723	0.249603	-0.463628	0.642914	0.999993	LANCL1
RBFW001893	43.4754	-0.696674	3.19167	-0.218279			Cps1
RBFW001894	0						ERBB4
RBFW001895	1.46384	2.07754	2.94071	0.706477	0.479892		ERBB4
RBFW001896	0.310973	1.95167	4.0594	0.480779	0.630674		unknown
RBFW001897	40.8388	-1.04961	0.603938	-1.73795	0.0822201	0.999993	IKZF2
RBFW001898	0						SPAG16
RBFW001899	1.21696	-2.34651	3.1138	-0.753583	0.4511		Spag16
RBFW001900	9.30853	0.55556	1.15301	0.481835	0.629923	0.999993	unknown
RBFW001901	2.97186	-0.300285	1.76384	-0.170245	0.864817	0.999993	Vwc2l
RBFW001902	0						unknown
RBFW001903	9.5175	-1.33976	1.11953	-1.19672	0.231417	0.999993	BARD1
RBFW001904	0						unknown
RBFW001905	444.677	-2.58332	1.16632	-2.21493			ABCA12
RBFW001906	0.432336	-0.49905	4.04629	-0.123335	0.901842		unknown
RBFW001907	3.41954	-1.26144	2.05496	-0.613853	0.539313	0.999993	unknown
[truncated: 18,063 more rows]

## Sheet: Table S4 - back_UN_OR
Table S. Differentially expressed genes between control unornamented males (UN) and ornamented males (OR) for back feathers. Log2FoldChange values are provided along with the standard error of the log2FoldChange estimates (lfcSE) and Benjamini-Hochberg adjusted p-values (padj).
RBFW ref name	baseMean	log2FoldChange	lfcSE	stat	pvalue	padj	Gene Name
RBFW000001	0						unknown
RBFW000002	4.44202	0.13425	1.16793	0.114946	0.908488	0.998771	FOXG1
RBFW000003	0						unknown
RBFW000004	0						unknown
RBFW000005	710.999	0.336373	0.509024	0.66082	0.508728	0.998771	PRKD1
RBFW000006	4.65889	-0.532681	1.19045	-0.447462	0.654542	0.998771	unknown
RBFW000007	2627.72	-0.254206	0.250124	-1.01632	0.309476	0.998771	G2E3
RBFW000008	260.451	0.215172	0.586756	0.366715	0.713832	0.998771	COCH
RBFW000009	6084.9	-0.118747	0.247583	-0.479624	0.631494	0.998771	Strn3
RBFW000010	156.362	-0.203198	0.384901	-0.527922	0.597554	0.998771	AP4S1
RBFW000011	9876.87	-0.163427	0.270927	-0.603213	0.546367	0.998771	HECTD1
RBFW000012	859.116	1.30161	0.715239	1.81982	0.0687865	0.879963	HEATR5A
RBFW000013	19.7251	0.792407	1.21434	0.652542	0.514052	0.998771	unknown
RBFW000014	310.546	0.208909	0.502655	0.41561	0.677695	0.998771	DTD2
RBFW000015	466.927	0.101494	0.386327	0.262715	0.79277	0.998771	NUBPL
RBFW000016	4973.82	-0.216355	0.185268	-1.16779	0.24289	0.998771	ARHGAP5
RBFW000017	223.707	-1.15766	0.248795	-4.65307	3.27026e-06	0.00137755	AKAP6
RBFW000018	0.176939	0.990323	4.08047	0.242698	0.808239		unknown
RBFW000019	1.96299	-3.34343	2.0248	-1.65124	0.0986892		Npas3
RBFW000020	0						Npas1
RBFW000021	20.2304	-0.441044	0.71306	-0.618523	0.536231	0.998771	NPAS3
RBFW000022	501.868	-0.100888	0.743453	-0.135702	0.892057	0.998771	unknown
RBFW000023	688.25	-0.360216	0.683746	-0.526827	0.598313	0.998771	Egln3
RBFW000024	2046.95	0.0443585	0.274636	0.161518	0.871686	0.998771	SPTSSA
RBFW000025	689.223	0.211505	0.283149	0.746974	0.455079	0.998771	EAPP
RBFW000026	1504.46	0.172421	0.195724	0.880937	0.378352	0.998771	SNX6
RBFW000027	5005.14	-0.259111	0.316072	-0.819784	0.412339	0.998771	CFL2
RBFW000028	5334.26	0.248329	0.229149	1.0837	0.278497	0.998771	BAZ1A
RBFW000029	395.845	-0.0132752	0.420396	-0.0315778	0.974809	0.998771	unknown
RBFW000030	3461.63	-0.0426049	0.205768	-0.207054	0.835968	0.998771	SRP54
RBFW000031	3465.86	-0.0494449	0.359108	-0.137688	0.890487	0.998771	FAM177A1
RBFW000032	778.059	-0.10003	0.542121	-0.184517	0.853608	0.998771	PPP2R3C
RBFW000033	704.868	-0.151438	0.486664	-0.311175	0.755667	0.998771	MRPP3
RBFW000034	3778.45	0.123696	0.244863	0.505166	0.613442	0.998771	Psma6
RBFW000035	4882.46	-0.452292	0.371151	-1.21862	0.222988	0.998771	NFKBIA
RBFW000036	0.788881	0.533018	3.25631	0.163688	0.869977		unknown
RBFW000037	1.85624	-0.829404	1.84003	-0.450754	0.652167		Insm2
RBFW000038	3.49328	-0.726724	1.27372	-0.570552	0.568303	0.998771	unknown
RBFW000039	1861.08	-0.350155	0.217776	-1.60787	0.107864	0.974366	RALGAPA1
RBFW000039	1861.08	-0.350155	0.217776	-1.60787	0.107864	0.974366	Ralgapa1
RBFW000040	1076.57	0.0710786	0.179722	0.395492	0.692479	0.998771	BRMS1L
RBFW000041	0.349842	0.0285499	4.08047	0.00699672	0.994417		unknown
RBFW000042	598.526	-0.104548	0.339513	-0.307936	0.758131	0.998771	MBIP
RBFW000043	0						TITF1
RBFW000044	1.62882	-1.6871	2.92087	-0.577604	0.563532		PAX9
RBFW000045	2.45131	-0.235059	1.72217	-0.13649	0.891434	0.998771	SLC25A21
RBFW000046	1.81545	1.26476	2.79167	0.453047	0.650515		unknown
RBFW000047	6.58098	-0.0816513	0.92317	-0.0884467	0.929522	0.998771	MIPOL1
RBFW000048	1.0116	1.02217	3.16679	0.322778	0.746863		FOXA1
RBFW000049	0						unknown
RBFW000050	0						unknown
RBFW000051	0.666922	1.47383	3.3646	0.43804	0.661357		Sstr1
RBFW000052	19.4632	-0.569154	0.761895	-0.747024	0.455049	0.998771	CLEC14A
RBFW000053	0						unknown
RBFW000054	3992.73	-0.0660609	0.176531	-0.374218	0.708242	0.998771	Sec23a
RBFW000055	701.302	0.425067	0.337988	1.25764	0.208522	0.998771	Gemin2
RBFW000056	792.176	0.244946	0.389133	0.629466	0.529044	0.998771	Trappc6b
RBFW000056	792.176	0.244946	0.389133	0.629466	0.529044	0.998771	TRAPPC6B
RBFW000057	2835.02	0.250753	0.302844	0.827993	0.407675	0.998771	PNN
RBFW000058	1502.57	-0.09507	0.354584	-0.268117	0.788609	0.998771	MIA2
RBFW000059	1733.12	0.305325	0.368489	0.828586	0.407339	0.998771	FBXO33
RBFW000060	1692.44	0.205308	0.208575	0.984334	0.324951	0.998771	ZNF410
RBFW000061	193.804	0.0552112	0.431004	0.128099	0.898071	0.998771	FAM161B
RBFW000062	706.705	0.0411887	0.367991	0.111928	0.91088	0.998771	coq6
RBFW000063	995.951	0.304483	0.422672	0.720377	0.471293	0.998771	ENTPD5
RBFW000064	1261.63	0.0569986	0.180127	0.316436	0.751672	0.998771	LIN52
RBFW000065	1250.75	0.243996	0.355239	0.686848	0.492178	0.998771	Aldh6a1
RBFW000066	0.176939	0.990323	4.08047	0.242698	0.808239		unknown
RBFW000067	0.134232	0.990323	4.08047	0.242698	0.808239		VSX2
RBFW000068	0.939133	-0.370078	3.92062	-0.0943926	0.924797		ACSS1
RBFW000069	476.424	-0.234817	0.390256	-0.601698	0.547375	0.998771	Abcd4
RBFW000070	164.655	-0.743719	0.44958	-1.65425	0.0980764	0.951741	VRTN
RBFW000071	7.84485	-0.651176	1.12353	-0.579582	0.562197	0.998771	SYNDIG1L
RBFW000072	0						unknown
RBFW000073	466.063	0.11749	0.328015	0.358185	0.720205	0.998771	Isca2
RBFW000074	4380.89	0.212448	0.300047	0.708048	0.478915	0.998771	NPC2
RBFW000075	615.091	0.492079	0.654249	0.752127	0.451974	0.998771	LTBP2
RBFW000076	2109.47	-0.231245	0.237797	-0.972446	0.330829	0.998771	Arel1
RBFW000076	2109.47	-0.231245	0.237797	-0.972446	0.330829	0.998771	AREL1
RBFW000077	1056.51	0.0323928	0.351907	0.0920492	0.926659	0.998771	FCF1
RBFW000078	2287.31	-0.114422	0.245828	-0.465453	0.641607	0.998771	YLPM1
RBFW000079	0.394321	2.09554	4.02142	0.521095	0.602301		Prox1
RBFW000080	3668.72	0.0142568	0.167194	0.0852707	0.932046	0.998771	DLST
RBFW000081	346.839	0.0661617	0.288255	0.229525	0.818461	0.998771	RPS6KL1
RBFW000082	1.8061	1.5216	2.06344	0.737409	0.460873		unknown
RBFW000083	283.411	-0.471206	0.472635	-0.996976	0.318776	0.998771	unknown
RBFW000084	37.991	-1.15504	0.692997	-1.66673	0.0955679	0.947617	unknown
RBFW000085	71.1778	-0.842759	0.557505	-1.51166	0.130619	0.998771	PGF
RBFW000086	2736.68	0.0699627	0.283919	0.246418	0.805359	0.998771	EIF2B2
RBFW000087	602.511	-0.106212	0.189703	-0.559886	0.575557	0.998771	MLH3
RBFW000088	199.856	0.0473119	0.275959	0.171445	0.863874	0.998771	ACYP1
RBFW000089	30.5135	-1.16557	0.562103	-2.07359	0.0381175	0.728402	ZC2HC1C
RBFW000090	109.007	0.147644	0.309876	0.476461	0.633746	0.998771	unknown
RBFW000091	968.228	-0.045144	0.278482	-0.162108	0.871221	0.998771	NEK9
RBFW000092	10561.9	0.0642126	0.14455	0.444224	0.65688	0.998771	Tmed10
RBFW000093	3895.89	-1.44206	0.648302	-2.22436	0.0261243	0.629288	FOS
RBFW000094	284.702	0.241834	0.484317	0.499331	0.617546	0.998771	JDP2
RBFW000095	36.8719	0.0793141	0.549152	0.14443	0.885161	0.998771	unknown
RBFW000096	12.7646	2.56337	1.73515	1.47732	0.13959	0.998771	BATF
RBFW000097	571.502	-0.373217	0.261713	-1.42605	0.153853	0.998771	FLVCR2
RBFW000098	223.611	-0.216191	0.313371	-0.689888	0.490265	0.998771	unknown
RBFW000099	786.008	0.134076	0.30545	0.438946	0.660701	0.998771	ERG28
RBFW000100	1366.89	-0.127271	0.32701	-0.389195	0.697132	0.998771	TTLL5
RBFW000101	10.6617	-0.440621	0.936827	-0.470334	0.638117	0.998771	unknown
RBFW000102	9.7975	-0.0295544	0.934784	-0.0316163	0.974778	0.998771	unknown
RBFW000103	2580.32	-0.130203	0.339369	-0.383663	0.701229	0.998771	TGFB3
RBFW000104	245.574	0.528347	0.353299	1.49547	0.134793	0.998771	IFT43
RBFW000105	452.145	0.12041	0.376555	0.319767	0.749145	0.998771	GPATCH2L
RBFW000106	249.15	0.0323606	0.355712	0.0909741	0.927513	0.998771	unknown
RBFW000107	95.7068	-1.20532	0.768292	-1.56883	0.116687	0.996309	ESRRB
RBFW000108	51.9959	-0.194826	0.826449	-0.235739	0.813635	0.998771	unknown
RBFW000109	2603.07	-0.305596	0.276799	-1.10404	0.269578	0.998771	Vash1
RBFW000110	878.192	0.0807972	0.340121	0.237554	0.812227	0.998771	ANGEL1
RBFW000111	2694.1	-0.102724	0.203405	-0.50502	0.613545	0.998771	Irf2bpl
RBFW000112	1742.15	-0.0695869	0.262679	-0.264913	0.791077	0.998771	CIPC
RBFW000113	12.3916	-0.803718	1.0378	-0.774445	0.438668	0.998771	Zdhhc22
RBFW000114	3.95418	-1.87405	1.34148	-1.397	0.162413	0.998771	unknown
RBFW000115	495.484	-0.0676533	0.286355	-0.236257	0.813233	0.998771	TMEM63C
RBFW000116	7.63	0.703553	0.870391	0.808319	0.418907	0.998771	unknown
RBFW000117	10.6323	1.41473	1.03493	1.36698	0.171631	0.998771	NGB
RBFW000118	693.874	-0.141546	0.311363	-0.4546	0.649397	0.998771	POMT2
RBFW000119	240.753	-0.293589	0.316926	-0.926363	0.354257	0.998771	Gstz1
RBFW000120	0.519254	-2.48473	3.99056	-0.622652	0.533513		unknown
RBFW000121	12.3686	0.601304	0.834742	0.720348	0.471311	0.998771	RABEPK
RBFW000122	18.0372	-0.159562	0.751037	-0.212456	0.831751	0.998771	unknown
RBFW000123	577.148	-0.126308	0.325302	-0.38828	0.697809	0.998771	TMED8
RBFW000124	4.72849	-1.13307	1.05673	-1.07225	0.283609	0.998771	SAMD15
RBFW000125	1.61556	1.22031	2.19261	0.556558	0.577829		unknown
RBFW000126	703.409	0.320507	0.235775	1.35938	0.174027	0.998771	VIPAS39
RBFW000127	3394.5	0.172233	0.286264	0.601656	0.547403	0.998771	AHSA1
RBFW000127	3394.5	0.172233	0.286264	0.601656	0.547403	0.998771	Ahsa1
RBFW000128	61.714	-0.190629	0.441579	-0.431699	0.66596	0.998771	unknown
RBFW000129	294.817	-0.27413	0.37838	-0.724483	0.468769	0.998771	ISM2
RBFW000130	1508.45	0.0668419	0.314173	0.212755	0.831518	0.998771	SPTLC2
RBFW000130	1508.45	0.0668419	0.314173	0.212755	0.831518	0.998771	Sptlc2
RBFW000131	643.214	0.267211	0.296861	0.900123	0.368055	0.998771	ALKBH1
RBFW000132	1334.42	0.171532	0.3266	0.525205	0.599441	0.998771	SLIRP
RBFW000133	2602.37	0.109553	0.182368	0.600726	0.548023	0.998771	SNW1
RBFW000134	382.983	-0.191146	0.24534	-0.779106	0.435917	0.998771	ADCK1
RBFW000135	2.76132	-4.90311	2.28494	-2.14584	0.0318857	0.676917	unknown
RBFW000136	3.34875	-4.15766	2.42641	-1.71351	0.0866195	0.93272	NRX3A
RBFW000137	13.9308	-2.84047	0.997365	-2.84798	0.00439984	0.270878	NRX3A
RBFW000138	0.161628	-0.933231	4.08047	-0.228707	0.819097		unknown
RBFW000139	9.1345	-3.6823	1.32245	-2.78446	0.0053617	0.299041	NRX3A
RBFW000140	0.619673	-2.75276	3.97648	-0.69226	0.488774		NRXN3
RBFW000141	10.7581	-2.02358	1.05634	-1.91565	0.0554094	0.824327	NRXN3
RBFW000142	26.9212	-1.74512	0.65002	-2.68471	0.00725922	0.353647	NRX3A
RBFW000143	570.191	-0.648792	0.640289	-1.01328	0.310927	0.998771	DIO2
RBFW000144	1385.69	-0.544544	0.642476	-0.84757	0.396677	0.998771	DIO2
RBFW000145	36.506	-0.585661	0.768595	-0.761989	0.446067	0.998771	CEP128
RBFW000146	81.5703	-0.738821	0.496612	-1.48772	0.136824	0.998771	CEP128
RBFW000147	121.638	-1.86049	0.741603	-2.50874	0.0121162	0.440784	TSHR
RBFW000148	4302.93	0.0658337	0.149871	0.439269	0.660466	0.998771	GTF2A1
RBFW000149	3801.64	0.000212453	0.23929	0.000887845	0.999292	0.999992	Ston2
RBFW000150	3223.57	-0.0471471	0.33748	-0.139703	0.888895	0.998771	Sel1l
RBFW000150	3223.57	-0.0471471	0.33748	-0.139703	0.888895	0.998771	SEL1L
RBFW000151	233.517	-0.310549	0.307699	-1.00927	0.312848	0.998771	unknown
RBFW000152	1473.83	-0.7972	0.204025	-3.90736	9.33106e-05	0.0182149	FLRT2
RBFW000153	1471.59	0.151862	0.410151	0.370258	0.71119	0.998771	galc
RBFW000154	65.337	2.91818	1.41875	2.05687			GPR65
RBFW000155	0						Kcnk10
RBFW000156	232.545	0.336109	0.388743	0.864604	0.387256	0.998771	Spata7
RBFW000157	1203.6	-0.121874	0.342496	-0.35584	0.72196	0.998771	Ptpn21
RBFW000158	6.39671	-0.766709	0.968114	-0.791962	0.428383	0.998771	unknown
RBFW000159	1035.95	-0.0389441	0.258221	-0.150817	0.88012	0.998771	ZC3H14
RBFW000160	1.6046	2.0512	2.77173	0.740041	0.459275		unknown
RBFW000161	4.3121	-1.26775	1.35377	-0.936464	0.349034	0.998771	unknown
RBFW000162	38.5017	-0.387483	0.665577	-0.582176	0.560448	0.998771	EML5
RBFW000163	352.316	-0.0716693	0.254439	-0.281676	0.778192	0.998771	Ttc8
RBFW000164	4251.81	-0.160973	0.185015	-0.870054	0.384271	0.998771	FOXN3
RBFW000165	170.747	-0.990319	0.511758	-1.93513	0.0529741	0.81456	unknown
RBFW000166	0						ASB11
RBFW000167	390.303	0.701122	0.598226	1.172	0.241196	0.998771	ASB9
RBFW000168	0						unknown
RBFW000169	11.1927	0.399982	1.33196	0.300297	0.763951	0.998771	unknown
RBFW000170	8616.5	-0.20991	0.283089	-0.741496	0.458393	0.998771	MOSPD2
RBFW000171	208.583	-0.122848	0.442928	-0.277355	0.781507	0.998771	FANCB
RBFW000172	1.44893	-0.974121	2.37215	-0.410649	0.68133		GLRA2
RBFW000173	300.196	-0.51801	0.229031	-2.26175	0.0237131	0.601547	GEMIN8
RBFW000174	156.735	-0.659087	0.311095	-2.1186	0.0341243	0.702443	unknown
RBFW000175	2865.65	-1.3348	0.338981	-3.93769	8.22707e-05	0.0167916	Gpm6b
RBFW000175	2865.65	-1.3348	0.338981	-3.93769	8.22707e-05	0.0167916	GPM6B
RBFW000176	1200.65	0.343753	0.597731	0.575097	0.565226	0.998771	OFD1
RBFW000177	413.93	0.144957	0.352763	0.410921	0.681131	0.998771	Trappc2
RBFW000178	1536.77	-0.305444	0.251051	-1.21666	0.223734	0.998771	RAB9A
RBFW000179	133.968	-0.760556	0.39725	-1.91455	0.0555496	0.824327	TCEANC
RBFW000180	6387.98	-0.0738635	0.426853	-0.173042	0.862618	0.998771	EGFL6
RBFW000181	0						unknown
RBFW000182	2647.35	0.24733	0.478819	0.516541	0.605477	0.998771	Tmsb4x
RBFW000183	6.07381	1.85178	1.22805	1.5079	0.13158	0.998771	unknown
RBFW000184	82.4905	4.03559	1.55018	2.6033			TLR7
RBFW000185	2.22512	-0.447357	1.59734	-0.280063	0.779429	0.998771	Prps2
RBFW000185	2.22512	-0.447357	1.59734	-0.280063	0.779429	0.998771	PRPS2
RBFW000186	21.3701	0.0730798	0.663089	0.110211	0.912242	0.998771	FRMPD4
RBFW000187	714.056	0.00595018	0.20681	0.0287712	0.977047	0.998771	MSL3
RBFW000188	602	-0.172283	0.340859	-0.505439	0.613251	0.998771	unknown
RBFW000189	1.02878	0.944512	3.91902	0.241007	0.80955		Arhgap6
RBFW000190	153.734	0.451086	0.853534	0.528492	0.597158	0.998771	Arhgap6
RBFW000191	1.84621	0.49049	2.84649	0.172314	0.863191		unknown
RBFW000192	78.5901	-0.148012	0.565774	-0.26161	0.793622	0.998771	MID1
RBFW000193	45.1576	-0.425973	0.568628	-0.749124	0.453783	0.998771	CLCN4
RBFW000193	45.1576	-0.425973	0.568628	-0.749124	0.453783	0.998771	Clcn4
RBFW000194	4229.47	0.0808422	0.210909	0.383303	0.701495	0.998771	WWC3
RBFW000195	0						CLDN34
RBFW000196	2495.97	0.0304167	0.455734	0.0667423	0.946787	0.998771	SHROOM2
RBFW000197	1645.58	-0.775777	0.819633	-0.946492	0.343898	0.998771	GPR143
RBFW000198	1214.45	0.0564569	0.190901	0.295739	0.767429	0.998771	Tbl1x
RBFW000199	38.1953	0.145442	0.438825	0.331435	0.740316	0.998771	unknown
RBFW000200	410.52	-0.492802	0.731672	-0.673528	0.500611	0.998771	ANOS1
RBFW000201	52.8664	-0.0900542	0.727862	-0.123724	0.901534	0.998771	unknown
RBFW000202	746.955	-0.552628	0.331522	-1.66695	0.0955253	0.947617	PNPLA4
RBFW000203	329.809	-0.328593	0.41438	-0.792976	0.427792	0.998771	STS
RBFW000204	172.243	-0.0347303	0.415866	-0.0835131	0.933444	0.998771	PUDP
RBFW000205	99.0251	0.457132	0.900883	0.507427	0.611856	0.998771	NLGN4X
RBFW000206	3704.05	-0.127329	0.239944	-0.530664	0.595652	0.998771	PRKX
RBFW000207	3434.56	0.137284	0.354029	0.387778	0.698181	0.998771	MXRA5
RBFW000208	0.323257	-1.81102	4.03958	-0.448318	0.653923		unknown
RBFW000209	7.93282	0.178933	0.846198	0.211455	0.832532	0.998771	MYO16
RBFW000210	25.6431	-0.780093	0.608631	-1.28172	0.199942	0.998771	MYO16
RBFW000211	1228.37	0.140122	0.544017	0.25757	0.796739	0.998771	IRS2
RBFW000212	17860.9	0.285305	0.759987	0.375408	0.707357	0.998771	COL4A1
RBFW000212	17860.9	0.285305	0.759987	0.375408	0.707357	0.998771	Col4a1
RBFW000213	11661.5	0.283675	0.79141	0.358442	0.720012	0.998771	Col4a2
RBFW000214	1164.51	-0.114867	0.246235	-0.466493	0.640863	0.998771	RAB20
RBFW000215	1097.88	-0.348882	0.419223	-0.83221	0.40529	0.998771	NAXD
RBFW000216	3.9468	0.54273	1.30594	0.415586	0.677713	0.998771	unknown
RBFW000217	357.458	0.153023	0.383659	0.398853	0.690002	0.998771	cars2
RBFW000217	357.458	0.153023	0.383659	0.398853	0.690002	0.998771	CARS2
RBFW000218	895.401	-0.0070549	0.284886	-0.0247639	0.980243	0.998771	Ing1
RBFW000219	1246.77	0.540015	0.42446	1.27224	0.203288	0.998771	ANKRD10
RBFW000220	1869.81	0.0607675	0.356245	0.170578	0.864556	0.998771	ARHGEF7
RBFW000221	0						SOX1
RBFW000222	457.966	0.129491	0.194449	0.665941	0.505449	0.998771	TUBGCP3
RBFW000223	74.0818	-0.0154383	0.38912	-0.0396748	0.968352	0.998771	Tubgcp3
RBFW000224	14.9272	-0.125223	0.697716	-0.179476	0.857564	0.998771	unknown
RBFW000225	8702.68	0.0459338	0.344842	0.133202	0.894033	0.998771	ATP11A
RBFW000226	6.3098	-4.31612	1.65839	-2.6026	0.00925197	0.388704	unknown
RBFW000227	1558.62	-0.167448	0.313191	-0.534653	0.59289	0.998771	MCF2L
RBFW000228	6.07003	0.0122057	1.17523	0.0103858	0.991714	0.998898	F7
RBFW000229	2990.46	0.439391	0.883996	0.497051	0.619153	0.998771	F10
RBFW000230	733.99	0.182714	0.264157	0.691687	0.489134	0.998771	PCID2
RBFW000231	1263.54	-0.111789	0.202799	-0.551231	0.581475	0.998771	CUL4A
RBFW000232	10277.2	0.0733438	0.298773	0.245484	0.806082	0.998771	LAMP1
RBFW000233	5026.48	-0.476422	0.406329	-1.1725	0.240995	0.998771	ADPRHL1
RBFW000234	256.492	0.176986	0.265843	0.665753	0.505569	0.998771	Dcun1d2
RBFW000235	852.439	0.0782651	0.338472	0.231231	0.817136	0.998771	Tmco3
RBFW000236	1379.26	0.287265	0.194794	1.47471	0.140289	0.998771	Tfdp1
RBFW000236	1379.26	0.287265	0.194794	1.47471	0.140289	0.998771	TFDP1
RBFW000237	0.19716	0.990323	4.08047	0.242698	0.808239		ATP4B
RBFW000238	7.5712	-1.04752	1.88844	-0.554704	0.579097	0.998771	TMEM255B
RBFW000239	490.129	0.446379	0.677639	0.658727	0.510071	0.998771	Gas6
RBFW000240	1492.77	-0.299813	0.365718	-0.819792	0.412335	0.998771	RASA3
RBFW000241	0.530816	2.54615	3.99104	0.637965	0.523496		unknown
RBFW000242	0						unknown
RBFW000243	0						unknown
RBFW000244	470.521	-0.0572904	0.332553	-0.172274	0.863222	0.998771	CDC16
RBFW000245	33.0154	0.976134	0.558905	1.74651	0.0807217	0.917043	UPF3A
RBFW000246	580.722	-0.0585713	0.202748	-0.288887	0.772668	0.998771	Champ1
RBFW000247	167.565	-0.337329	0.578249	-0.583363	0.559649	0.998771	Sowahc
RBFW000248	7.18825	-1.99447	1.08311	-1.84142	0.0655596	0.866833	2022-09-10
RBFW000249	69.5901	0.644894	0.605388	1.06526	0.286759	0.998771	SH3RF3
RBFW000250	458.88	-0.242819	0.736964	-0.329485	0.741789	0.998771	EDAR
RBFW000251	94.508	0.0175649	0.810606	0.0216688	0.982712	0.998771	unknown
RBFW000252	61.8747	0.208491	0.831289	0.250804	0.801966	0.998771	CCDC138
RBFW000253	8183.53	0.166607	0.382184	0.435935	0.662884	0.998771	Ranbp2
RBFW000254	1173.43	-0.17358	0.244808	-0.709045	0.478297	0.998771	LIMS1
RBFW000255	0.340441	-1.87564	4.03386	-0.464975	0.64195		unknown
RBFW000256	1668.47	-0.394988	0.330961	-1.19346	0.232691	0.998771	GCC2
RBFW000257	0						Sult1c1
RBFW000258	1.81044	0.969569	2.74702	0.352952	0.724124		Slc5a7
RBFW000259	1.92493	1.38727	2.72087	0.509864	0.610147		unknown
RBFW000260	3089.6	-0.0155117	0.16751	-0.0926015	0.92622	0.998771	API5
RBFW000261	1703.94	-0.0217683	0.239106	-0.0910403	0.927461	0.998771	Ttc17
RBFW000262	21.9429	0.108404	0.868733	0.124785	0.900694	0.998771	unknown
RBFW000263	5349.84	0.311903	0.399624	0.780493	0.435101	0.998771	HSD17B12
RBFW000264	208.756	0.0474846	0.381211	0.124563	0.90087	0.998771	ALKBH3
RBFW000265	261.569	0.283086	0.569384	0.49718	0.619062	0.998771	C11orf96
RBFW000266	159.675	0.231704	0.322512	0.718436	0.472488	0.998771	ACCS
RBFW000267	3615.53	0.0027352	0.322899	0.00847075	0.993241	0.99925	EXT2
RBFW000268	1414.14	0.963861	0.558773	1.72496	0.0845349	0.928086	ALX4
RBFW000269	1.61743	0.540201	1.85076	0.29188	0.770378		unknown
RBFW000270	740.438	0.336352	0.332042	1.01298	0.311069	0.998771	Cd82
RBFW000271	7252.71	-0.0377902	0.226929	-0.166529	0.867741	0.998771	TSPAN18
RBFW000272	164.398	-0.110717	0.514057	-0.215379	0.829472	0.998771	Trp53i11
RBFW000273	153.644	0.80701	0.603498	1.33722	0.18115	0.998771	PRDM11
RBFW000274	78.1511	0.52215	0.575949	0.906591	0.364623	0.998771	unknown
RBFW000275	11.4162	0.793229	0.87611	0.905398	0.365254	0.998771	unknown
RBFW000276	234.508	-0.952811	0.443731	-2.14727	0.0317717	0.676917	SYT13
RBFW000277	11.6674	-3.32807	1.04409	-3.18753	0.00143495	0.139741	ASTL
RBFW000278	81.0991	-3.62814	0.556386	-6.52091	6.98812e-11	9.32157e-08	ASTL
RBFW000279	631.825	-0.492142	0.332011	-1.48231	0.138258	0.998771	FUT8
RBFW000280	16.204	1.11483	1.8273	0.610095			C1qtnf4
RBFW000281	3.28029	-0.743254	2.08603	-0.356301	0.721615	0.998771	FAM180B
RBFW000282	2263.77	0.0675489	0.296529	0.227799	0.819802	0.998771	NDUFS3
RBFW000283	892.306	-0.135997	0.213296	-0.637598	0.523736	0.998771	Kbtbd4
RBFW000284	511.562	-0.0454927	0.412989	-0.110155	0.912287	0.998771	Ptpmt1
RBFW000285	965.012	-0.369643	0.218923	-1.68846	0.0913221	0.941586	CELF1
RBFW000286	16.1721	-0.404461	0.693049	-0.583596	0.559492	0.998771	RAPSN
RBFW000287	3336.67	0.384452	0.199582	1.92629	0.0540686	0.81844	Psmc3
RBFW000288	3.9769	1.35462	1.23227	1.09929	0.271644	0.998771	unknown
RBFW000289	6.06695	0.166492	1.28938	0.129126	0.897258	0.998771	tmem178b
RBFW000290	1471.77	0.126751	0.338755	0.374167	0.70828	0.998771	SLC39A13
RBFW000291	276.745	2.1558	1.29324	1.66697	0.0955195	0.947617	SPI1
RBFW000292	3.14849	4.09818	2.65093	1.54594	0.122119	0.998771	MYBPC3
RBFW000293	849.051	-0.464323	0.330277	-1.40586	0.159766	0.998771	Madd
RBFW000293	849.051	-0.464323	0.330277	-1.40586	0.159766	0.998771	MADD
RBFW000294	1788.18	0.338963	0.395652	0.856721	0.391599	0.998771	NR1H3
RBFW000295	52.213	0.610655	0.861094	0.709161	0.478224	0.998771	unknown
RBFW000296	1132.09	0.371913	0.538649	0.690456	0.489908	0.998771	ACP2
RBFW000297	487.167	-0.145803	0.278636	-0.523276	0.600782	0.998771	DDB2
RBFW000298	1565.86	0.335918	0.420731	0.798414	0.42463	0.998771	PACSIN3
RBFW000299	2169.13	0.178478	0.216101	0.825899	0.408861	0.998771	Arfgap2
RBFW000300	27.2535	-0.20976	0.772183	-0.271646	0.785894	0.998771	unknown
RBFW000301	113.871	0.184584	0.740523	0.249261	0.803159	0.998771	QccE-10352
RBFW000302	1.49729	-0.170589	2.94651	-0.0578954	0.953832		unknown
RBFW000303	2128.13	-0.592904	0.574524	-1.03199	0.302077	0.998771	LRP4
RBFW000304	3050.7	-0.36822	0.304754	-1.20825	0.226949	0.998771	CKAP5
RBFW000305	15.5584	0.512075	0.672148	0.761849	0.44615	0.998771	unknown
RBFW000306	6.33129	-1.40688	1.18172	-1.19054	0.233836	0.998771	F2
RBFW000307	1.96925	-1.02472	1.4822	-0.691346	0.489348		unknown
RBFW000308	1187.53	-0.172991	0.298415	-0.579698	0.562118	0.998771	Arhgap1
RBFW000309	127.863	-0.0155905	0.304081	-0.0512709	0.95911	0.998771	unknown
RBFW000310	6679.78	-0.0301882	0.239425	-0.126086	0.899664	0.998771	ATG13
RBFW000311	552.641	0.0670844	0.217217	0.308836	0.757446	0.998771	HARBI1
RBFW000312	2752.56	-0.0903402	0.205606	-0.439385	0.660383	0.998771	AMBRA1
RBFW000313	727.079	0.0229825	0.376495	0.0610432	0.951325	0.998771	unknown
RBFW000314	121.719	-0.593884	0.475123	-1.24996	0.211314	0.998771	CHRM4
RBFW000315	886.351	1.62572	0.645685	2.51782	0.0118085	0.439027	RIHB
RBFW000316	794.933	-0.00453723	0.260983	-0.0173852	0.986129	0.998771	Dgkz
RBFW000316	794.933	-0.00453723	0.260983	-0.0173852	0.986129	0.998771	DGKZ
RBFW000317	848.305	0.216168	0.548763	0.393918	0.693641	0.998771	CREB3L1
RBFW000318	0.323257	-1.81102	4.03958	-0.448318	0.653923		unknown
RBFW000319	1629.09	-0.121313	0.166822	-0.727203	0.467102	0.998771	PHF21A
RBFW000320	1462.94	-0.0957291	0.352899	-0.271265	0.786187	0.998771	LARGE2
RBFW000321	1987.82	0.0106674	0.416452	0.025615	0.979564	0.998771	Pex16
RBFW000321	1987.82	0.0106674	0.416452	0.025615	0.979564	0.998771	pex16
RBFW000322	502.857	-0.340097	0.524205	-0.648786	0.516477	0.998771	Mapk8ip1
RBFW000323	20.9508	0.0248208	0.961511	0.0258144	0.979405	0.998771	CK094
RBFW000324	5002.03	-0.0171867	0.352978	-0.0486906	0.961166	0.998771	CRY2
RBFW000324	5002.03	-0.0171867	0.352978	-0.0486906	0.961166	0.998771	Slc35c1
RBFW000325	0.402695	2.18637	4.01454	0.544614	0.586019		unknown
RBFW000326	114.791	-0.222455	0.390081	-0.570279	0.568489	0.998771	CHST1
RBFW000327	27.9535	0.251058	0.756349	0.331934	0.739939	0.998771	TMEM263
RBFW000328	111.025	-1.799	1.28151	-1.40382	0.160374	0.998771	UVS2
RBFW000329	1137.88	0.26536	0.352876	0.751992	0.452056	0.998771	Zfyve19
RBFW000330	8.27968	0.371965	1.20101	0.30971	0.756781	0.998771	PPP1R14D
RBFW000331	5409.53	0.135294	0.207946	0.650617	0.515294	0.998771	SPINT1
RBFW000331	5409.53	0.135294	0.207946	0.650617	0.515294	0.998771	Spint1
RBFW000332	4686.75	-0.391694	0.271005	-1.44534	0.148363	0.998771	Rhov
RBFW000333	2430.63	-0.174932	0.318406	-0.5494	0.582731	0.998771	vps18
RBFW000334	830.658	0.217253	0.791992	0.274312	0.783845	0.998771	DLL4
RBFW000335	2815.69	-0.0684937	0.507775	-0.13489	0.892699	0.998771	CHAC1
RBFW000336	1392.15	0.0164839	0.195036	0.0845171	0.932645	0.998771	INO80
RBFW000337	5095.46	0.265472	0.332624	0.798115	0.424804	0.998771	CHP1
RBFW000338	154.341	-0.0396014	0.597557	-0.0662722	0.947161	0.998771	Oip5
RBFW000339	1073.44	0.294673	0.526007	0.560207	0.575338	0.998771	NUSAP1
RBFW000340	630.213	-0.00974614	0.272626	-0.0357491	0.971482	0.998771	NDUFAF1
RBFW000341	2672.95	0.163681	0.220008	0.743978	0.45689	0.998771	Rtf1
RBFW000342	208.296	-0.0431654	0.289831	-0.148933	0.881607	0.998771	unknown
RBFW000343	8.08675	-0.53891	1.6049	-0.33579	0.737029	0.998771	Chst9
RBFW000344	516.226	0.47165	0.452595	1.0421	0.297365	0.998771	ITPKA
RBFW000345	3.5398	1.10565	1.32903	0.831923	0.405452	0.998771	ALK
RBFW000346	1139.23	-0.186085	0.166834	-1.1154	0.264681	0.998771	RPAP1
RBFW000347	90.5248	0.15393	0.472349	0.325883	0.744513	0.998771	ERV3-1
RBFW000348	45.7899	-0.926299	0.563901	-1.64266	0.100453	0.95909	tmem151b
RBFW000349	3.07381	-3.22061	1.79527	-1.79394	0.0728224	0.884821	unknown
RBFW000350	5701.43	-0.458349	0.217101	-2.11122	0.034753	0.704313	TYRO3
RBFW000351	2851.41	-0.292858	0.273764	-1.06975	0.284732	0.998771	MGA
RBFW000352	0.331494	-1.84156	4.03685	-0.456187	0.648255		unknown
RBFW000353	5649.47	-0.365432	0.258012	-1.41634	0.156676	0.998771	mapkbp1
RBFW000353	5649.47	-0.365432	0.258012	-1.41634	0.156676	0.998771	MAPKBP1
RBFW000354	12757.2	0.503807	0.393283	1.28103	0.200183	0.998771	Jmjd7
RBFW000354	12757.2	0.503807	0.393283	1.28103	0.200183	0.998771	Pla2g4b
RBFW000355	155.973	-0.348403	0.666359	-0.522846	0.601081	0.998771	SPTBN5
RBFW000356	32.8282	1.9999	0.989226	2.02168	0.0432095	0.758649	unknown
RBFW000357	432.927	0.208265	0.31286	0.665682	0.505614	0.998771	unknown
RBFW000358	945.33	0.0692599	0.522894	0.132455	0.894625	0.998771	EHD4
RBFW000359	13773.9	1.17141	0.697673	1.67902	0.0931475	0.945717	PLA2G4E
RBFW000360	4734.57	-0.129613	0.462747	-0.280096	0.779404	0.998771	PLA2G4E
RBFW000361	165.51	1.09854	0.605278	1.81493	0.0695352	0.879963	PLA2G4E
RBFW000362	12168.4	0.478322	0.406768	1.17591	0.239632	0.998771	PLA2G4E
RBFW000363	9194.55	0.521245	0.35267	1.478	0.139408	0.998771	PLA2G4F
RBFW000364	1316.72	-0.226334	0.20537	-1.10208	0.270427	0.998771	VPS39
RBFW000365	3751.66	-0.227807	0.147288	-1.54668	0.121941	0.998771	Tmem87a
RBFW000366	677.697	0.20191	0.220006	0.917749	0.35875	0.998771	GANC
RBFW000367	22.4272	0.923128	0.97974	0.942217	0.346081	0.998771	CAPN3
RBFW000368	1378.17	-0.182603	0.23651	-0.77207	0.440073	0.998771	ZNF106
RBFW000369	2907.11	0.253884	0.207568	1.22314	0.221278	0.998771	Snap23
RBFW000370	609.714	0.210492	0.195416	1.07715	0.281413	0.998771	Lrrc57
RBFW000371	755.076	0.264351	0.293753	0.899909	0.368169	0.998771	HAUS2
RBFW000372	1358.99	0.398096	0.684908	0.58124	0.561079	0.998771	STARD9
RBFW000373	296.581	0.175265	0.242894	0.72157	0.470559	0.998771	CDAN1
RBFW000374	82.7637	0.38185	0.378477	1.00891	0.313017	0.998771	TSNARE1
RBFW000375	710.211	0.00228449	0.477125	0.00478805	0.99618	0.999665	TTBK2
RBFW000376	0.268463	1.63455	4.06077	0.402523	0.687299		RDS2
RBFW000377	1712.43	-0.151736	0.25265	-0.600579	0.54812	0.998771	UBR1
RBFW000378	1849.54	-0.402892	0.392059	-1.02763	0.304124	0.998771	TMEM62
RBFW000379	383.554	0.121609	0.432242	0.281344	0.778446	0.998771	PTGR2
RBFW000380	818.721	0.0448242	0.454982	0.0985187	0.92152	0.998771	ELMSAN1
RBFW000381	108.451	0.0395036	0.415672	0.0950355	0.924287	0.998771	unknown
RBFW000382	366.965	-0.159086	0.291043	-0.546607	0.584649	0.998771	DNAL1
RBFW000383	74.9007	-0.530792	0.574081	-0.924594	0.355177	0.998771	ACOT2
RBFW000384	746.764	-0.0419832	0.518872	-0.0809125	0.935512	0.998771	ACOT1
RBFW000385	8.43321	0.52853	0.922748	0.572778	0.566795	0.998771	Acot5
RBFW000386	401.626	0.170096	0.479512	0.354727	0.722794	0.998771	RIOX1
RBFW000387	1202.67	0.167987	0.212768	0.78953	0.429802	0.998771	NUMB
RBFW000388	2437.2	-0.313228	0.443305	-0.706575	0.479831	0.998771	PAPLN
RBFW000389	221.013	0.313425	0.318408	0.984353	0.324942	0.998771	unknown
RBFW000390	3230.48	-0.0934249	0.242845	-0.38471	0.700453	0.998771	PSEN1
RBFW000391	3479.78	0.272646	0.301743	0.903571	0.366223	0.998771	Rbm25
RBFW000391	3479.78	0.272646	0.301743	0.903571	0.366223	0.998771	RBM25
RBFW000392	1702.7	0.28185	0.409567	0.688166	0.491348	0.998771	ZFYVE1
RBFW000393	660.647	-0.041411	0.355005	-0.116649	0.907138	0.998771	DCAF4
RBFW000394	286.547	-0.162905	0.338592	-0.481125	0.630428	0.998771	DPF3
RBFW000395	50.3062	-0.0725207	0.47901	-0.151397	0.879662	0.998771	DPF3
RBFW000396	20.0431	-0.606376	0.579113	-1.04708	0.295064	0.998771	unknown
RBFW000397	20.05	-0.513919	0.583192	-0.881217	0.3782	0.998771	unknown
RBFW000398	20.9065	-0.430611	0.734674	-0.586126	0.557791	0.998771	unknown
RBFW000399	37.7556	0.359037	0.639633	0.561317	0.574581	0.998771	unknown
RBFW000400	25.6788	-1.558	0.800372	-1.9466	0.0515828	0.802226	RGS6
RBFW000401	0						unknown
RBFW000402	4941.22	0.0187983	0.302115	0.0622222	0.950386	0.998771	SIPA1L1
RBFW000403	95.3215	-0.277224	0.592309	-0.468039	0.639757	0.998771	unknown
RBFW000404	4278.17	-0.159532	0.284631	-0.560487	0.575147	0.998771	PCNX1
RBFW000405	96.4346	-0.968743	0.553986	-1.74868	0.0803466	0.91343	Map3k9
RBFW000406	0.484176	-2.39245	3.99603	-0.598707	0.549368		unknown
RBFW000407	316.243	-0.353291	0.214705	-1.64548	0.0998715	0.957674	Ttc9
RBFW000408	1405.42	-0.215169	0.23401	-0.919485	0.357842	0.998771	ADAM20
RBFW000409	1254.22	-0.402574	0.453432	-0.887839	0.374627	0.998771	SYNJ2BP
RBFW000410	25.6986	-1.77627	0.681572	-2.60614	0.00915699	0.385726	desi2
RBFW000411	212.926	-0.136356	0.421113	-0.3238	0.74609	0.998771	Cox16
RBFW000412	110.617	-0.580997	0.56607	-1.02637	0.304717	0.998771	SLC8A3
RBFW000412	110.617	-0.580997	0.56607	-1.02637	0.304717	0.998771	Slc8a3
RBFW000413	0						unknown
RBFW000414	81.9555	0.171583	1.02245	0.167816	0.866728	0.998771	unknown
RBFW000415	142.902	-0.283619	0.895763	-0.316623	0.751529	0.998771	unknown
RBFW000416	391.597	-0.483002	0.631173	-0.765245	0.444125	0.998771	SMOC1
RBFW000416	391.597	-0.483002	0.631173	-0.765245	0.444125	0.998771	Smoc1
RBFW000417	0						SLC10A1
RBFW000418	8498.78	0.307728	0.311626	0.987492	0.323401	0.998771	Srsf5
RBFW000419	1053.61	0.0940759	0.264201	0.356078	0.721782	0.998771	unknown
RBFW000420	630.865	-0.0456096	0.220399	-0.206941	0.836056	0.998771	unknown
RBFW000421	903.86	-0.211416	0.329912	-0.640826	0.521636	0.998771	unknown
RBFW000422	803.785	-0.279677	0.415832	-0.672573	0.501219	0.998771	SUSD6
RBFW000423	33.703	0.0868064	0.800295	0.108468	0.913624	0.998771	CCDC177
RBFW000424	0						unknown
RBFW000425	11.8791	-0.0887199	1.25355	-0.0707749	0.943577	0.998771	PLEKHD1
RBFW000426	2304.96	0.0487585	0.226288	0.215471	0.8294	0.998771	SLC39A9
RBFW000427	2668.18	0.18565	0.369835	0.501981	0.615681	0.998771	Erh
RBFW000428	592.703	0.411804	0.733528	0.561402	0.574524	0.998771	Galnt16
RBFW000429	722.447	-0.108944	0.270702	-0.40245	0.687353	0.998771	EXD2
RBFW000430	0						unknown
RBFW000431	538.555	0.129775	0.191727	0.67687	0.498488	0.998771	DCAF5
RBFW000432	8515.2	-0.164862	0.195808	-0.841955	0.399813	0.998771	ACTN1
RBFW000433	10630.9	0.140479	0.236066	0.595083	0.551788	0.998771	Srsf4
RBFW000434	12386.5	-0.087775	0.467354	-0.187812	0.851024	0.998771	ZFP36L1
RBFW000435	13.0969	0.487519	1.01503	0.480301	0.631013	0.998771	unknown
RBFW000436	35.6394	0.328732	0.498915	0.658895	0.509963	0.998771	unknown
RBFW000437	13.8477	1.38808	0.801348	1.73218	0.0832408	0.923143	unknown
RBFW000438	29.8193	0.494942	0.567444	0.872232	0.383082	0.998771	Rad51b
RBFW000439	977.84	0.511555	0.349013	1.46572	0.142725	0.998771	TMEM229B
RBFW000440	221.135	-0.566297	0.353691	-1.60111	0.109353	0.978215	PLEKHH1
RBFW000441	230.979	0.106995	0.457026	0.234111	0.814899	0.998771	PIGH
RBFW000442	904.252	0.0655134	0.354731	0.184685	0.853476	0.998771	ARG2
RBFW000443	1511.44	0.133091	0.233035	0.571121	0.567917	0.998771	VTI1B
RBFW000444	8405.52	0.44744	0.197736	2.26281	0.0236474	0.600831	RDH12
RBFW000445	656.635	-0.0921739	0.382936	-0.240703	0.809785	0.998771	ZFYVE26
RBFW000446	8.17469	-0.207627	1.1153	-0.186162	0.852318	0.998771	lgalsl-a
RBFW000447	484.066	0.614085	0.443487	1.38467	0.166152	0.998771	Plek2
RBFW000448	5439.44	0.013286	0.440755	0.0301437	0.975952	0.998771	EIF2S1
RBFW000449	2532.33	-0.126353	0.244244	-0.517325	0.604929	0.998771	ATP6V1D
RBFW000450	1867.97	-0.151323	0.203459	-0.743753	0.457026	0.998771	MPP5
RBFW000451	0						TRHR
RBFW000452	765.582	4.64003e-05	0.196021	0.000236711	0.999811	0.999992	NUDCD1
RBFW000453	437.329	0.0602605	0.357771	0.168433	0.866243	0.998771	ENY2
RBFW000454	1572.9	0.0975593	0.313337	0.311355	0.75553	0.998771	EBAG9
RBFW000455	132.217	0.328624	0.470714	0.698139	0.48509	0.998771	SYBU
RBFW000455	132.217	0.328624	0.470714	0.698139	0.48509	0.998771	Sybu
RBFW000456	111.197	-0.42395	0.538808	-0.78683	0.431382	0.998771	KCNV1
RBFW000457	4.87694	0.912112	1.29969	0.701794	0.482808	0.998771	CSMD3
RBFW000458	0.268463	1.63455	4.06077	0.402523	0.687299		CSMD1
RBFW000459	0						CSMD3
RBFW000460	0.19716	0.990323	4.08047	0.242698	0.808239		CSMD3
RBFW000461	0						unknown
RBFW000462	0.884694	3.28538	3.95751	0.830164	0.406446		unknown
RBFW000463	1415.69	-0.170257	0.302299	-0.563206	0.573295	0.998771	TRPS1
RBFW000464	2247.84	-0.373916	0.398406	-0.938531	0.347972	0.998771	TRPS1
RBFW000465	26.7748	-0.750849	0.64904	-1.15686	0.247329	0.998771	unknown
RBFW000466	7067.65	0.0775323	0.276922	0.279979	0.779494	0.998771	EIF3H
RBFW000467	382.988	0.0789429	0.327246	0.241234	0.809374	0.998771	UTP23
RBFW000468	3914.95	0.103519	0.247693	0.417931	0.675998	0.998771	RAD21
RBFW000469	0						slc30a8
RBFW000470	807.834	0.0783928	0.278941	0.281038	0.778682	0.998771	MED30
RBFW000471	42.4422	0.288601	0.555741	0.519309	0.603545	0.998771	unknown
RBFW000472	1373.34	-0.0941351	0.21772	-0.432368	0.665474	0.998771	EXT1
RBFW000473	127.612	-0.33805	0.330636	-1.02242	0.306581	0.998771	unknown
RBFW000474	68.3437	-0.357869	0.412336	-0.867907	0.385445	0.998771	Samd12
RBFW000475	428.138	0.569962	0.645381	0.88314	0.377161	0.998771	TNFRSF11B
RBFW000476	183.67	0.673695	0.79257	0.850013	0.395318	0.998771	COLEC10
RBFW000477	8091.5	0.348893	0.39374	0.886101	0.375563	0.998771	MAL2
RBFW000478	422.594	-0.625663	0.741658	-0.8436	0.398893	0.998771	CCN3
RBFW000479	1847.53	-1.37733	0.299018	-4.60616	4.10165e-06	0.001621	ENPP2
RBFW000480	2389.1	-0.115668	0.250715	-0.461351	0.644547	0.998771	TAF2
RBFW000481	239.565	0.141713	0.472849	0.299701	0.764405	0.998771	DSCC1
RBFW000482	92.7663	-0.224775	0.528807	-0.425062	0.670792	0.998771	DEPTOR
RBFW000483	15.8091	-0.440528	0.82552	-0.533637	0.593593	0.998771	unknown
RBFW000484	239.996	0.295273	0.437155	0.675442	0.499395	0.998771	COL14A1
RBFW000485	921.404	-0.0607733	0.325676	-0.186606	0.851969	0.998771	MRPL13
RBFW000486	132.837	0.278738	0.73722	0.378093	0.705362	0.998771	MTBP
RBFW000487	6249.04	-0.179643	0.24381	-0.736813	0.461236	0.998771	SNTB1
RBFW000487	6249.04	-0.179643	0.24381	-0.736813	0.461236	0.998771	Sntb1
RBFW000488	730.315	-0.26933	0.757677	-0.355468	0.722239	0.998771	HAS2
RBFW000489	76.3832	-0.67544	0.987949	-0.683679	0.494178	0.998771	unknown
RBFW000490	1485.31	0.429362	0.434706	0.987706	0.323297	0.998771	ZHX2
RBFW000491	8654.07	-0.0141022	0.196768	-0.0716692	0.942865	0.998771	DERL1
RBFW000492	495.704	-0.182268	0.296866	-0.613973	0.539233	0.998771	TBC1D31
RBFW000493	1949.51	-0.395831	0.234236	-1.68988	0.0910508	0.941586	Fam83a
RBFW000494	242.219	0.420965	0.287086	1.46634	0.142557	0.998771	C8orf76
RBFW000495	748.548	-0.127091	0.584439	-0.217458	0.827852	0.998771	ZHX1
RBFW000496	42.2408	0.195237	0.846113	0.230746	0.817512	0.998771	unknown
RBFW000497	1675.43	-0.214864	0.280326	-0.766482	0.44339	0.998771	ATAD2
RBFW000498	83.4978	-0.14754	0.633291	-0.232973	0.815782	0.998771	WDYHV1
RBFW000499	2905.32	0.32678	0.526337	0.620857	0.534694	0.998771	FBXO32
RBFW000500	2.01634	1.06587	1.50757	0.707011	0.47956		KLHL38
RBFW000501	5.43676	1.85495	1.45651	1.27356	0.202821	0.998771	Anxa13
RBFW000502	1956.3	0.144445	0.155858	0.926773	0.354044	0.998771	FAM91A1
RBFW000503	3.91662	1.60714	1.39448	1.1525	0.249115	0.998771	FER1L6
RBFW000504	1708.51	0.287724	0.303031	0.949489	0.342372	0.998771	TMEM65
RBFW000504	1708.51	0.287724	0.303031	0.949489	0.342372	0.998771	Tmem65
RBFW000505	1503.98	-0.0870345	0.206395	-0.421688	0.673252	0.998771	RNF139
RBFW000506	383.137	0.277688	0.275067	1.00953	0.312721	0.998771	TATDN1
RBFW000507	1345.84	0.24523	0.292696	0.837831	0.402125	0.998771	NDUFB9
RBFW000508	4140.52	0.0294639	0.31078	0.0948063	0.924469	0.998771	MTSS1
RBFW000509	1335.91	-0.0678948	0.594653	-0.114176	0.909099	0.998771	SQLE
RBFW000510	1647.81	-0.496875	0.280252	-1.77296	0.0762361	0.88944	WASHC5
RBFW000511	808.204	-0.093076	0.385818	-0.241243	0.809367	0.998771	Nsmce2
RBFW000512	19.4229	0.156437	0.78511	0.199255	0.842063	0.998771	unknown
RBFW000513	3221.12	-0.60257	0.28616	-2.10571	0.0352296	0.707043	Trib1
RBFW000514	84.0467	-0.0326835	0.475721	-0.0687031	0.945226	0.998771	FAM84B
RBFW000515	3.466	2.70062	3.30664	0.816728	0.414084	0.998771	unknown
RBFW000516	26.1972	-0.10753	0.719737	-0.149402	0.881237	0.998771	unknown
RBFW000517	7.16837	0.290213	1.59393	0.182074	0.855525	0.998771	unknown
RBFW000518	3166.05	-0.122139	0.416903	-0.292967	0.769547	0.998771	MYC
RBFW000519	24.7161	-0.920267	0.619757	-1.48488	0.137575	0.998771	unknown
RBFW000520	65.6866	-0.743187	0.469777	-1.582	0.11365	0.991424	unknown
RBFW000521	1302.51	0.0170115	0.301963	0.0563365	0.955074	0.998771	FAM49B
RBFW000521	1302.51	0.0170115	0.301963	0.0563365	0.955074	0.998771	Fam49b
RBFW000522	1996.39	0.29254	0.610246	0.47938	0.631668	0.998771	Asap1
RBFW000523	0.88758	-0.237231	3.92851	-0.0603869	0.951847		ADCY8
RBFW000524	1.21983	1.30084	2.41712	0.538177	0.590455		ADGRB3
RBFW000525	0						unknown
RBFW000526	7.04482	3.18959	1.56919	2.03263	0.0420897	0.752771	ADGRB3
RBFW000527	1025.75	-0.276873	0.231149	-1.19781	0.230991	0.998771	LMBRD1
RBFW000528	1.58666	-1.25058	2.25132	-0.55549	0.578559		COL19A1
RBFW000529	3.77034	-1.03188	1.25881	-0.819726	0.412372	0.998771	Col19a1
RBFW000530	0.430092	0.672777	4.06076	0.165677	0.868411		unknown
RBFW000531	4.51773	-0.15183	1.19801	-0.126735	0.89915	0.998771	COL9A1
RBFW000532	3256	0.11345	0.311334	0.364401	0.715559	0.998771	FAM135A
RBFW000533	4370.29	-0.0666375	0.237796	-0.280229	0.779302	0.998771	SMAP1
RBFW000534	27.251	1.9567	0.943468	2.07395	0.038084	0.728402	B3GAT2
RBFW000535	141.03	-0.188088	0.285735	-0.658259	0.510372	0.998771	unknown
RBFW000536	240.004	-0.612779	0.447885	-1.36816	0.171262	0.998771	Ogfrl1
RBFW000537	3.09784	-1.06963	2.04177	-0.523875	0.600366	0.998771	unknown
RBFW000538	211.094	0.380157	0.451631	0.841742	0.399932	0.998771	asrgl1
RBFW000539	0.573827	-0.133881	4.0263	-0.0332517	0.973474		unknown
RBFW000540	15.9887	-1.89242	1.0048	-1.88338	0.0596492	0.842605	Rims1
RBFW000541	0.331494	-1.84156	4.03685	-0.456187	0.648255		Kcnq5
RBFW000542	236.182	-0.296959	0.322778	-0.92001	0.357568	0.998771	KCNQ5
RBFW000543	3.05316	-1.08898	2.62812	-0.414359	0.678611	0.998771	DDX43
RBFW000544	278.468	0.404118	0.445784	0.906533	0.364654	0.998771	Cgas
RBFW000544	278.468	0.404118	0.445784	0.906533	0.364654	0.998771	CGAS
RBFW000545	1183.58	0.013992	0.307868	0.0454479	0.96375	0.998771	MTO1
RBFW000546	185799	0.0786732	0.305492	0.25753	0.79677	0.998771	EEF1A
RBFW000547	150.652	-0.016693	0.35018	-0.0476697	0.96198	0.998771	unknown
RBFW000548	512.745	-0.186877	0.379835	-0.491995	0.622723	0.998771	SLC17A5
RBFW000549	829.599	-0.590635	0.285019	-2.07227	0.0382404	0.728483	CD109
RBFW000550	6021.73	-0.163147	0.750396	-0.217415	0.827885	0.998771	COL12A1
RBFW000551	15.9411	-0.35507	0.986145	-0.360059	0.718803	0.998771	unknown
RBFW000552	1861.73	0.0761155	0.338552	0.224827	0.822114	0.998771	Cox7a2
RBFW000553	2700.83	0.154904	0.206761	0.749192	0.453741	0.998771	TMEM30A
RBFW000554	0						unknown
RBFW000555	244.613	-0.284327	0.706723	-0.402317	0.687451	0.998771	FILIP1
RBFW000556	1712.76	-0.117553	0.276533	-0.425095	0.670768	0.998771	SENP6
RBFW000557	6617.04	-0.0915448	0.250786	-0.365031	0.715088	0.998771	MYO6
RBFW000558	2.93164	-0.0111173	2.12132	-0.00524077	0.995818	0.999665	IMPG1
RBFW000559	67.3793	1.71223	0.716343	2.39024	0.0168375	0.517308	HTR1B
RBFW000560	0.591481	2.68912	3.98318	0.675118	0.499601		MEI4
RBFW000561	0						nupl2
RBFW000562	18.2937	0.118364	0.700687	0.168926	0.865855	0.998771	irak1bp1
RBFW000562	18.2937	0.118364	0.700687	0.168926	0.865855	0.998771	IRAK1BP1
RBFW000563	12.6705	-0.0605234	0.678088	-0.089256	0.928878	0.998771	unknown
RBFW000564	83.9864	-0.101781	0.343438	-0.29636	0.766955	0.998771	unknown
RBFW000565	1.70062	0.564662	2.317	0.243704	0.80746		unknown
RBFW000566	589.597	-0.262001	0.511063	-0.512659	0.60819	0.998771	Phip
RBFW000567	808.376	0.694575	0.383891	1.80931	0.0704036	0.880055	HMGN3
RBFW000568	308.808	0.221487	0.245631	0.901707	0.367212	0.998771	LCA5
RBFW000569	895.26	-0.167862	0.548172	-0.306222	0.759435	0.998771	SH3BGRL2
RBFW000570	9768.31	0.567825	0.427745	1.32748	0.184349	0.998771	ELOVL4
RBFW000571	559.73	0.283157	0.515961	0.548796	0.583145	0.998771	TTK
RBFW000572	11.3521	1.81275	1.11454	1.62646	0.103852	0.971637	NR0B1
RBFW000573	642.513	0.106068	0.220002	0.482124	0.629718	0.998771	BCKDHB
RBFW000574	170.895	0.0760595	0.603636	0.126002	0.89973	0.998771	TENT5A
RBFW000575	2472.25	-0.248124	0.245821	-1.00937	0.312799	0.998771	IBTK
RBFW000576	0.697356	0.180371	3.41568	0.0528068	0.957886		unknown
RBFW000577	924.449	0.0254121	0.313991	0.0809327	0.935496	0.998771	TPBG
RBFW000578	312.047	0.108231	0.331971	0.326026	0.744404	0.998771	UBE3D
RBFW000579	1222.19	-0.0304502	0.23694	-0.128514	0.897742	0.998771	PGM3
RBFW000580	1492.14	-0.0803896	0.216438	-0.371421	0.710324	0.998771	DOP1A
RBFW000581	79.8748	0.234762	0.630292	0.372466	0.709546	0.998771	RWDD2A
RBFW000582	881.213	-0.00214957	0.264358	-0.00813128	0.993512	0.999318	ME1
RBFW000583	275.095	0.274085	0.902635	0.303649	0.761395	0.998771	PRSS35
RBFW000584	217.078	0.491766	0.624033	0.788046	0.43067	0.998771	SNAP91
RBFW000585	2.56573	1.46267	1.63981	0.891974	0.372407	0.998771	Ripply2
RBFW000586	1911.13	0.00780007	0.320331	0.02435	0.980573	0.998771	CYB5R4
RBFW000587	12.3642	1.5639	0.82617	1.89295	0.0583644	0.841288	MRAP2
RBFW000588	276.869	-0.30009	0.373709	-0.803004	0.421973	0.998771	CEP162
RBFW000589	342.765	1.68587	0.75311	2.23855	0.0251852	0.619262	TBX18
RBFW000590	2.79341	2.97513	2.30066	1.29316	0.195955	0.998771	HUNK
RBFW000591	2502.58	0.218387	0.571091	0.382403	0.702162	0.998771	NT5E
RBFW000592	3831.09	0.0779573	0.231644	0.336539	0.736465	0.998771	Snx14
RBFW000592	3831.09	0.0779573	0.231644	0.336539	0.736465	0.998771	SNX14
RBFW000593	3989.65	-0.0329571	0.167696	-0.196528	0.844197	0.998771	SYNCRIP
RBFW000594	191.771	-0.0480029	0.348284	-0.137827	0.890377	0.998771	unknown
RBFW000595	1731.1	0.153615	0.26527	0.579087	0.562531	0.998771	TTC27
RBFW000596	22.1858	-0.0234182	0.538843	-0.0434602	0.965335	0.998771	unknown
RBFW000597	10697.9	0.839815	0.730607	1.14948	0.25036	0.998771	LTBP1
RBFW000598	461.733	0.669062	0.763509	0.876299	0.380867	0.998771	RASGRP3
RBFW000599	1202.83	-0.105211	0.248171	-0.423946	0.671606	0.998771	Fam98a
RBFW000600	777.109	0.147421	0.24736	0.595976	0.551191	0.998771	ZNF318
RBFW000601	529.755	0.279868	0.366552	0.763516	0.445156	0.998771	ABCC10
RBFW000602	1563.88	0.343007	0.193444	1.77316	0.0762019	0.88944	DLK2
RBFW000603	1046.39	-0.156268	0.183535	-0.851433	0.394529	0.998771	TJAP1
RBFW000604	140.55	-0.168692	0.337347	-0.500054	0.617037	0.998771	LRRC73
RBFW000605	4797.38	-0.0545921	0.208101	-0.262334	0.793064	0.998771	YIPF3
RBFW000606	704.645	0.331925	0.440895	0.752844	0.451544	0.998771	Polr1c
RBFW000607	2408.71	-0.0612243	0.301822	-0.202849	0.839253	0.998771	XPO5
RBFW000608	263.763	0.683833	0.241846	2.82755	0.00469059	0.280158	Polh
RBFW000608	263.763	0.683833	0.241846	2.82755	0.00469059	0.280158	POLH
RBFW000609	1202.67	0.460289	0.436286	1.05502	0.291417	0.998771	Gtpbp2
RBFW000610	240.834	0.510788	0.532898	0.95851	0.337806	0.998771	MAD2L1BP
RBFW000611	282.706	0.518856	0.584859	0.887147	0.375	0.998771	Ephx1
RBFW000612	0						PLG
RBFW000613	0.340441	-1.87564	4.03386	-0.464975	0.64195		PLG
RBFW000614	1354.89	0.0652044	0.237532	0.274508	0.783694	0.998771	MAP3K4
RBFW000615	673.269	0.207135	0.411808	0.502989	0.614972	0.998771	AGPAT4
RBFW000616	12.0891	-0.299135	0.711416	-0.420478	0.674136	0.998771	PRKN
RBFW000617	2.86268	2.86593	2.00056	1.43256	0.151983	0.998771	Pacrg
RBFW000618	0						unknown
RBFW000619	1244.51	-0.0363378	0.275488	-0.131904	0.895061	0.998771	QKI
RBFW000620	0						unknown
RBFW000621	143.095	-0.214718	0.633257	-0.339069	0.734558	0.998771	PDE10A
RBFW000622	61.2586	-0.652831	0.574232	-1.13688	0.25559	0.998771	TBXT
RBFW000623	2.25324	-3.52192	2.19272	-1.60619	0.108233	0.975179	unknown
RBFW000624	0						unknown
RBFW000625	1608.01	0.116151	0.286315	0.405675	0.684981	0.998771	Sft2d1
RBFW000626	199.291	0.430916	0.344957	1.24919	0.211595	0.998771	MPC1
RBFW000627	243.863	0.392523	0.651558	0.602437	0.546884	0.998771	Rps6ka2
RBFW000628	2.14298	1.02781	2.70935	0.379358	0.704422	0.998771	unknown
RBFW000629	0						unknown
RBFW000630	825.478	-0.0164984	0.38176	-0.0432167	0.965529	0.998771	MRPL14
RBFW000631	3039.59	-0.0531294	0.19283	-0.275524	0.782914	0.998771	Tmem63b
RBFW000631	3039.59	-0.0531294	0.19283	-0.275524	0.782914	0.998771	TMEM63B
RBFW000632	2256.17	0.191331	0.505164	0.378751	0.704873	0.998771	CANX
RBFW000633	1029.12	0.147729	0.680051	0.217232	0.828028	0.998771	SPTBN5
RBFW000634	2393.57	0.236175	0.611437	0.386263	0.699302	0.998771	Slc29a1
RBFW000635	9121.31	0.265565	0.363978	0.729618	0.465624	0.998771	HSP90AB1
RBFW000636	1372.81	0.0408705	0.187553	0.217914	0.827496	0.998771	SLC35B2
RBFW000636	1372.81	0.0408705	0.187553	0.217914	0.827496	0.998771	Nfkbie
RBFW000637	139.319	-1.40109	0.576362	-2.43092	0.0150607	0.483119	tmem151b
RBFW000638	17.4885	-1.76021	0.66927	-2.63005	0.0085373	0.374402	unknown
RBFW000639	6.94252	-0.603792	1.32718	-0.454943	0.64915	0.998771	TCTE1
RBFW000640	622.79	0.0961036	0.387023	0.248315	0.803891	0.998771	Aars2
RBFW000641	0.508331	2.48545	3.53352	0.703393	0.481811		unknown
RBFW000642	953.546	-0.0454661	0.201494	-0.225645	0.821478	0.998771	RNF8
RBFW000643	2299.89	2.071	0.903065	2.2933			CMTR1
RBFW000644	317.03	0.0728391	0.413575	0.176121	0.860199	0.998771	CCDC167
RBFW000645	6.55875	-0.729216	1.29492	-0.563138	0.573341	0.998771	unknown
RBFW000646	5.84318	-1.89721	1.26449	-1.50037	0.133518	0.998771	unknown
RBFW000647	2.13901	-0.244255	1.41454	-0.172674	0.862908	0.998771	unknown
RBFW000648	35.0505	-2.55352	0.953434	-2.67823	0.00740124	0.353647	MDGA1
RBFW000649	32.0767	-2.1778	0.929289	-2.34352	0.0191028	0.547991	MDGA1
RBFW000650	0.500196	-0.849238	4.03958	-0.210229	0.833489		unknown
RBFW000651	10.7795	-0.231751	0.889396	-0.260571	0.794423	0.998771	unknown
RBFW000652	1194.15	-0.0635016	0.218715	-0.290339	0.771557	0.998771	ZFAND3
RBFW000653	817.581	0.0309676	0.191397	0.161798	0.871465	0.998771	unknown
RBFW000654	1137.73	-0.0880855	0.234158	-0.37618	0.706783	0.998771	BTBD9
RBFW000655	3482.36	0.237799	0.238495	0.997082	0.318725	0.998771	Glo1
RBFW000656	28.2842	-6.40348	2.21377	-2.89257			DNAH8
RBFW000657	3.07094	-5.05618	3.92099	-1.28951	0.197219	0.998771	DNAH8
RBFW000658	0.475939	-2.3706	3.99738	-0.593038	0.553156		Glp1r
RBFW000659	0.323257	-1.81102	4.03958	-0.448318	0.653923		unknown
RBFW000660	0.484176	-2.39245	3.99603	-0.598707	0.549368		unknown
RBFW000661	377.744	0.0172702	0.487615	0.0354177	0.971747	0.998771	SAYSD1
RBFW000662	994.698	-0.197537	0.405269	-0.487421	0.62596	0.998771	KCNK5
RBFW000663	8.13813	1.72298	1.52228	1.13184	0.257701	0.998771	KCNK16
RBFW000664	6.78023	1.18665	1.23246	0.962836	0.33563	0.998771	KIF6
RBFW000665	0.939622	3.39108	3.95395	0.857644	0.391089		unknown
RBFW000666	609.322	-0.40109	0.498914	-0.803926	0.42144	0.998771	DAAM2
RBFW000667	44.4114	-0.701053	0.521689	-1.34381	0.179009	0.998771	unknown
RBFW000668	129.225	-0.320714	0.368539	-0.870231	0.384174	0.998771	unknown
RBFW000669	102.394	-0.239893	0.309168	-0.77593	0.43779	0.998771	unknown
RBFW000670	2397.82	0.11063	0.386458	0.286267	0.774674	0.998771	Mocs1
RBFW000670	2397.82	0.11063	0.386458	0.286267	0.774674	0.998771	MOCS1
RBFW000671	1.2107	-1.12135	2.42443	-0.462521	0.643708		Lrfn2
RBFW000672	0						unknown
RBFW000673	0.357625	-1.93819	4.02855	-0.481115	0.630435		unknown
RBFW000674	1138.42	-0.187541	0.17437	-1.07554	0.282133	0.998771	Supt7l
RBFW000675	707.839	-0.0319489	0.303997	-0.105096	0.9163	0.998771	SLC4A1AP
RBFW000676	1635.3	0.809439	0.51361	1.57598	0.11503	0.992906	unknown
RBFW000677	1207.39	0.568812	0.341035	1.6679	0.0953361	0.947617	MRPL33
RBFW000678	194.042	0.213122	0.24187	0.881141	0.378242	0.998771	RBKS
RBFW000679	739.316	-0.122627	0.248538	-0.493394	0.621734	0.998771	BABAM2
RBFW000680	70.2171	0.183119	0.380219	0.481615	0.63008	0.998771	unknown
RBFW000681	61.5321	0.790025	0.986876	0.800531	0.423403	0.998771	unknown
RBFW000682	4424.72	0.108035	0.52554	0.205569	0.837128	0.998771	FOSL2
RBFW000683	1536.41	0.190548	0.368195	0.517519	0.604794	0.998771	unknown
RBFW000684	518.13	1.52283	1.01758	1.49653			PLB1
RBFW000685	12700.1	0.149275	0.149598	0.99784	0.318357	0.998771	Ppp1cb
RBFW000686	10648.2	0.0245871	0.220245	0.111635	0.911112	0.998771	calm2-b
RBFW000687	1280.45	0.224275	0.27142	0.826304	0.408632	0.998771	TTC7A
RBFW000688	3.61826	2.6721	1.75195	1.52522	0.127205	0.998771	unknown
RBFW000689	2732.76	0.0796579	0.361259	0.220501	0.825481	0.998771	Mcfd2
RBFW000690	390.055	-0.142135	0.285714	-0.497473	0.618856	0.998771	HPCAL1
RBFW000691	1754.25	0.102715	0.539687	0.190323	0.849056	0.998771	RRM2
RBFW000692	2405.58	-0.160637	0.462236	-0.347521	0.7282	0.998771	Klf11
RBFW000693	34405.9	-0.0323172	0.235127	-0.137445	0.890679	0.998771	GRHL1
RBFW000694	323.976	-0.245269	0.352149	-0.696491	0.486121	0.998771	TAF1B
RBFW000695	22736.3	0.183216	0.193555	0.946585	0.34385	0.998771	YWHAQ
RBFW000696	3096.73	0.190507	0.275413	0.691713	0.489117	0.998771	ADAM17
RBFW000697	945.233	0.233317	0.282022	0.8273	0.408067	0.998771	IAH1
RBFW000698	1079.01	0.0716199	0.247867	0.288945	0.772624	0.998771	CPSF3
RBFW000699	577.934	0.124418	0.273919	0.454212	0.649676	0.998771	ITGB1BP1
RBFW000700	2461.71	-0.111316	0.17091	-0.651311	0.514845	0.998771	ASAP2
RBFW000701	643.359	-0.543192	0.486458	-1.11663	0.264154	0.998771	mboat2
RBFW000702	3621.24	-0.357263	0.186646	-1.91412	0.0556043	0.824327	KIDINS220
RBFW000703	2095.77	-0.207073	0.216178	-0.957882	0.338122	0.998771	ID2
RBFW000704	13.2609	0.432035	0.663387	0.651256	0.514881	0.998771	unknown
RBFW000705	1264.1	-0.323562	0.223545	-1.44741	0.147782	0.998771	Rnf144a
RBFW000706	485.184	9.18505	2.85727	3.21463			RSAD2
RBFW000707	705.234	4.09607	1.25804	3.25592			CMPK2
RBFW000708	23.1059	1.47784	0.756177	1.95435	0.0506593	0.793447	SOX11
RBFW000709	28.868	0.381521	0.821929	0.464177	0.642521	0.998771	COLEC11
RBFW000710	17734.9	0.181532	0.318555	0.569862	0.568771	0.998771	Rps7
RBFW000711	1177.77	0.147093	0.338786	0.434177	0.66416	0.998771	RNASEH1
RBFW000712	1515.9	0.317822	0.490095	0.648492	0.516667	0.998771	ADI1
RBFW000713	991.073	0.0725114	0.184267	0.393513	0.693941	0.998771	TRAPPC12
RBFW000713	991.073	0.0725114	0.184267	0.393513	0.693941	0.998771	Trappc12
RBFW000714	647.314	0.278603	0.31179	0.893561	0.371557	0.998771	eipr1
RBFW000715	0						unknown
RBFW000716	9.16565	2.34724	2.10273	1.11629	0.2643	0.998771	MYT1L
RBFW000717	4807.5	0.91922	0.898892	1.02261			Pxdn
RBFW000718	0.349842	0.0285499	4.08047	0.00699672	0.994417		TPO
RBFW000719	1.97688	-0.938739	1.50555	-0.623517	0.532945		Sntg2
RBFW000720	428.999	0.189951	0.365403	0.519839	0.603176	0.998771	TMEM18
RBFW000721	0						AFF1
RBFW000722	2425.38	0.120348	0.286187	0.420521	0.674105	0.998771	ACP1
RBFW000723	7.4454	-1.10425	2.01265	-0.548658	0.58324	0.998771	Alkal2
RBFW000724	4151.78	-0.0714997	0.52764	-0.135508	0.89221	0.998771	Sh3yl1
RBFW000725	905.361	0.0953958	0.645788	0.14772	0.882564	0.998771	FAM110C
RBFW000726	1257.51	0.254155	0.441863	0.575189	0.565164	0.998771	FBXO25
RBFW000727	1719.45	-0.635363	0.577428	-1.10033	0.271187	0.998771	TDRP
RBFW000728	0.152682	-0.933231	4.08047	-0.228707	0.819097		unknown
RBFW000729	117.747	-0.130834	0.298462	-0.438359	0.661126	0.998771	ERICH1
RBFW000730	0.358789	0.0285499	4.08047	0.00699672	0.994417		unknown
RBFW000731	0						unknown
RBFW000732	0.134232	0.990323	4.08047	0.242698	0.808239		unknown
RBFW000733	8.52469	-1.42318	1.14549	-1.24242	0.214083	0.998771	Dlgap2
RBFW000734	0						unknown
RBFW000735	7135.35	-0.124595	0.206466	-0.603464	0.5462	0.998771	Cln8
RBFW000736	2872.64	-0.729323	0.270769	-2.69353	0.00706997	0.346083	ARHGEF10
RBFW000737	378.832	-1.37896	0.350234	-3.93725	8.24205e-05	0.0167916	Kbtbd11
RBFW000738	30.1923	-0.496563	0.611901	-0.811509	0.417073	0.998771	MPSF
RBFW000739	11.0325	0.231764	0.727727	0.318477	0.750123	0.998771	Csmd1
RBFW000740	55.6458	0.587675	0.84122	0.698599	0.484803	0.998771	PRR16
RBFW000741	7363.72	0.28672	0.347881	0.82419	0.409832	0.998771	HSD17B4
RBFW000742	1004.13	-0.14519	0.224798	-0.645871	0.518363	0.998771	TNFAIP8
RBFW000743	3538.14	-0.263986	0.202256	-1.30521	0.191822	0.998771	DMXL1
RBFW000744	1.54138	-0.194448	2.28676	-0.0850319	0.932236		unknown
RBFW000745	520.542	0.0202198	0.239506	0.0844229	0.93272	0.998771	Dtwd2
RBFW000746	13.6863	-0.896501	0.892756	-1.00419	0.315285	0.998771	unknown
RBFW000747	1951.07	0.0378283	0.2494	0.151677	0.879442	0.998771	SEMA6A
RBFW000748	549.784	0.111351	0.258956	0.430001	0.667195	0.998771	COMMD10
RBFW000748	549.784	0.111351	0.258956	0.430001	0.667195	0.998771	Commd10
RBFW000749	40.2855	1.80208	1.31238	1.37314			ARL14EPL
RBFW000750	58.4728	0.366131	1.08501	0.337445	0.735782	0.998771	unknown
RBFW000751	958.51	0.266742	1.05501	0.252835	0.800396	0.998771	LVRN
RBFW000752	1345.56	0.0395814	0.36138	0.109529	0.912783	0.998771	Ap3s1
RBFW000753	1724.48	0.164968	0.277974	0.593466	0.55287	0.998771	Atg12
RBFW000754	50.6372	0.58074	0.741413	0.783288	0.433458	0.998771	CDO1
RBFW000755	7196.12	-0.0284098	0.223602	-0.127055	0.898897	0.998771	TMED7
RBFW000756	842.423	0.221988	0.310838	0.71416	0.475128	0.998771	LSM5
RBFW000757	0						pak3
RBFW000758	0						ICP0
RBFW000759	0						ICP0
RBFW000760	104.708	-0.968473	0.433857	-2.23224	0.0255991	0.624988	FAM189A2
RBFW000761	1678.56	-0.53209	0.160266	-3.32005	0.000900028	0.0980051	Apba1
RBFW000762	10.2753	-1.89262	0.807049	-2.34511	0.0190214	0.547618	unknown
RBFW000763	237.699	-0.805703	0.488019	-1.65097	0.0987451	0.952751	PTAR1
RBFW000764	404.001	-0.250798	0.33305	-0.753035	0.451429	0.998771	MAMDC2
RBFW000765	1734.43	-0.111113	0.237473	-0.467897	0.639859	0.998771	SMC5
RBFW000766	76.4967	0.155111	0.407419	0.380716	0.703414	0.998771	unknown
RBFW000767	138.721	-0.00207418	0.438978	-0.00472502	0.99623	0.999665	KLF9
RBFW000768	261.202	-2.79002	0.678081	-4.11459	3.87874e-05	0.0107047	TRPM3
RBFW000769	1532.94	-0.0709103	0.469933	-0.150894	0.880059	0.998771	CEMIP2
RBFW000770	2403.61	0.453205	0.221822	2.0431	0.0410425	0.741498	ABHD17B
RBFW000771	649.746	-0.00392443	0.415906	-0.00943585	0.992471	0.998962	CI085
RBFW000772	178.025	1.41666	1.12582	1.25834	0.208268	0.998771	GDA
RBFW000773	2441.91	0.457472	0.386509	1.1836	0.236571	0.998771	ZFAND5
RBFW000774	0.134232	0.990323	4.08047	0.242698	0.808239		tmc1
RBFW000775	0						unknown
RBFW000776	9.11016	-1.97588	1.19489	-1.65361	0.0982068	0.951741	ALDH1A1
RBFW000777	15.6602	0.940015	1.02035	0.92127	0.356909	0.998771	unknown
RBFW000778	9211.98	0.636044	0.544453	1.16823	0.242716	0.998771	CP37
RBFW000779	0.161628	-0.933231	4.08047	-0.228707	0.819097		unknown
RBFW000780	4.50558	1.61852	1.27373	1.27069	0.203839	0.998771	RORB
RBFW000781	358.51	-0.327522	0.672291	-0.487172	0.626136	0.998771	TRPM6
RBFW000782	2330.67	-0.233644	0.272279	-0.858104	0.390835	0.998771	CARNMT1
RBFW000783	469.854	-0.273656	0.267123	-1.02446	0.30562	0.998771	NMRK1
RBFW000784	4431.72	0.10979	0.210709	0.521048	0.602333	0.998771	OSTF1
RBFW000785	608.401	0.0449081	0.627362	0.0715824	0.942934	0.998771	Pcsk5
RBFW000786	1233.42	0.323449	0.273446	1.18286	0.236864	0.998771	ARSK
RBFW000787	1778.13	-0.135439	0.188499	-0.718514	0.472441	0.998771	TTC37
RBFW000788	6.86462	-2.90331	1.22994	-2.36053	0.018249	0.537486	Mctp1
RBFW000789	1468.43	-0.0279106	0.242626	-0.115035	0.908417	0.998771	SLF1
RBFW000790	335.974	-0.730405	0.259429	-2.81543	0.00487118	0.286666	KIAA0825
RBFW000791	720.353	-0.256277	0.218378	-1.17355	0.240575	0.998771	FAM172A
RBFW000792	15.662	-0.0341386	1.15609	-0.0295293	0.976442	0.998771	nr2f1a
RBFW000793	0.286913	0.0285499	4.08047	0.00699672	0.994417		unknown
RBFW000794	5.7826	0.998431	1.32089	0.755877	0.449723	0.998771	unknown
RBFW000795	4.60417	0.589346	1.52021	0.387674	0.698257	0.998771	unknown
RBFW000796	6906.64	0.394405	0.569826	0.69215	0.488843	0.998771	ARRDC3
RBFW000797	514.135	-0.179831	0.392712	-0.457919	0.64701	0.998771	ADGRV1
RBFW000798	0.832787	1.94947	3.97238	0.490757	0.623599		unknown
RBFW000799	0						unknown
RBFW000800	144.254	0.26626	0.402005	0.662331	0.507759	0.998771	LYSMD3
RBFW000801	31.8027	0.0615129	0.439343	0.140011	0.888651	0.998771	unknown
RBFW000802	0.268463	1.63455	4.06077	0.402523	0.687299		unknown
RBFW000803	892.052	0.0353897	0.250739	0.141142	0.887758	0.998771	MBLAC2
RBFW000804	1261.75	0.0819855	0.21819	0.375753	0.7071	0.998771	Cetn3
RBFW000805	289.539	-0.914342	0.33945	-2.6936	0.00706849	0.346083	FRRS1
RBFW000806	6506.71	-0.293106	0.215615	-1.35939	0.174022	0.998771	PALMD
RBFW000806	6506.71	-0.293106	0.215615	-1.35939	0.174022	0.998771	Palmd
RBFW000807	10.1825	1.06857	0.887786	1.20363	0.228732	0.998771	PLPPR4
RBFW000808	37.092	0.322062	0.52051	0.618744	0.536085	0.998771	PLPPR5
RBFW000809	813.113	0.0097823	0.355657	0.0275049	0.978057	0.998771	SNX7
RBFW000810	0.664152	-1.38713	3.36022	-0.412809	0.679746		unknown
RBFW000811	2.94469	-2.12632	1.63067	-1.30395	0.19225	0.998771	unknown
RBFW000812	2.53521	0.679473	2.14536	0.316717	0.751459	0.998771	unknown
RBFW000813	0.402695	2.18637	4.01454	0.544614	0.586019		unknown
RBFW000814	0						unknown
RBFW000815	306.435	0.711311	0.887961	0.80106			DPYD
RBFW000816	871.729	-0.082616	0.253839	-0.325466	0.744829	0.998771	PTBP2
RBFW000817	0.515506	0.996681	4.03264	0.247153	0.80479		unknown
RBFW000818	0.634427	-0.0420363	3.4573	-0.0121587	0.990299		unknown
RBFW000819	156.003	-0.0531965	0.347739	-0.152978	0.878415	0.998771	Rwdd3
RBFW000819	156.003	-0.0531965	0.347739	-0.152978	0.878415	0.998771	RWDD3
RBFW000820	1037.5	-0.130235	0.348804	-0.373377	0.708868	0.998771	HCCS
RBFW000821	797.11	0.516705	0.466059	1.10867	0.267573	0.998771	tmem56-b
RBFW000822	1.27488	-2.59076	2.96833	-0.872801	0.382772		unknown
RBFW000823	518.651	0.19848	0.482718	0.411172	0.680947	0.998771	Alg14
RBFW000824	10659.2	0.0242472	0.219044	0.110696	0.911858	0.998771	CNN3
RBFW000825	890.677	-0.447561	0.290202	-1.54224	0.123015	0.998771	SLC44A3
RBFW000826	3583.65	0.319288	0.421242	0.757968	0.44847	0.998771	F3
RBFW000827	20393.9	-0.380148	0.168609	-2.25461	0.0241575	0.610884	Abcd3
RBFW000828	4406.11	-0.423731	0.347993	-1.21764	0.22336	0.998771	arhgap29
RBFW000829	365.56	-2.35836	0.550614	-4.28316	1.84261e-05	0.00591661	ABCA4
RBFW000830	117.898	-0.125045	0.508451	-0.245933	0.805734	0.998771	TECR
RBFW000831	3485.28	-0.168247	0.177708	-0.946762	0.34376	0.998771	GCLM
RBFW000831	3485.28	-0.168247	0.177708	-0.946762	0.34376	0.998771	DNTTIP2
RBFW000832	630.721	0.0767332	0.433132	0.177159	0.859384	0.998771	BCAR3
RBFW000833	2504.98	0.0958104	0.19364	0.494787	0.620751	0.998771	Fnbp1l
RBFW000833	2504.98	0.0958104	0.19364	0.494787	0.620751	0.998771	FNBP1L
RBFW000834	2504.2	-0.0389309	0.382419	-0.101802	0.918914	0.998771	DR1
RBFW000835	22.3555	0.368039	0.552989	0.665545	0.505702	0.998771	RDH8
RBFW000836	248.242	-0.114539	0.454037	-0.252267	0.800834	0.998771	CCDC18
RBFW000837	5735.9	0.149125	0.211489	0.705119	0.480736	0.998771	TMED5
RBFW000838	927.965	0.124146	0.306612	0.404897	0.685553	0.998771	MTF2
RBFW000838	927.965	0.124146	0.306612	0.404897	0.685553	0.998771	Mtf2
RBFW000839	147.894	0.21968	0.417051	0.526746	0.59837	0.998771	DIPK1A
RBFW000840	31614.7	0.0635266	0.317826	0.199878	0.841576	0.998771	RPL5
RBFW000841	1198.13	-0.189594	0.203694	-0.930779	0.351968	0.998771	EVI5L
RBFW000842	560.052	-0.0902599	0.208626	-0.432639	0.665277	0.998771	RPAP2
RBFW000843	271.463	-0.301715	0.493423	-0.611474	0.540886	0.998771	GLMN
RBFW000844	0						C1orf146
RBFW000845	366.307	0.144278	0.318562	0.452904	0.650618	0.998771	KIAA1107
RBFW000846	30.4287	-0.820284	1.05602	-0.776769	0.437295	0.998771	EPHX4
RBFW000847	0.967454	2.14689	3.96406	0.541589	0.588102		BRDT
RBFW000848	1592.08	0.0149407	0.699069	0.0213723	0.982949	0.998771	TGFBR3
RBFW000849	407.315	0.950076	0.526801	1.80348	0.0713127	0.884821	CDC7
RBFW000850	30.4348	0.241278	0.797057	0.302711	0.76211	0.998771	HFM1
RBFW000851	2372.9	-0.0797716	0.179806	-0.443655	0.657292	0.998771	ZNF644
RBFW000852	0.394321	2.09554	4.02142	0.521095	0.602301		unknown
RBFW000853	3.69605	-2.0969	2.05641	-1.01969	0.307877	0.998771	Barhl2
RBFW000854	1505.07	0.0549664	0.262337	0.209526	0.834037	0.998771	ZNF326
RBFW000855	1046.72	0.0328475	0.43202	0.0760323	0.939393	0.998771	LRRC8D
RBFW000856	3373.66	0.0989449	0.292557	0.338207	0.735207	0.998771	Lrrc8c
RBFW000857	980.365	-0.0800543	0.410689	-0.194927	0.84545	0.998771	KYAT3
RBFW000858	1313.59	0.181696	0.190631	0.953129	0.340525	0.998771	Gtf2b
RBFW000859	4778.71	-0.485232	0.26842	-1.80773	0.0706485	0.880055	PKN2
RBFW000860	9.14626	-0.286871	1.28149	-0.223858	0.822868	0.998771	unknown
RBFW000861	7.10724	-1.38439	1.06061	-1.30528	0.191797	0.998771	unknown
RBFW000862	1635.5	0.484256	0.191831	2.52439	0.0115899	0.437106	Lmo4
RBFW000863	32.4266	1.86993	0.646213	2.89368	0.00380753	0.250108	unknown
RBFW000864	2419.68	-0.225623	0.220875	-1.0215	0.307019	0.998771	HS2ST1
RBFW000865	2957.26	0.267016	0.192554	1.38671	0.165532	0.998771	SELENOF
RBFW000866	3280.23	0.0983106	0.174761	0.562542	0.573747	0.998771	SH3GLB2
RBFW000866	3280.23	0.0983106	0.174761	0.562542	0.573747	0.998771	SH3GLB1
RBFW000867	17.9645	-0.666801	0.982804	-0.678468	0.497475	0.998771	Odf2l
RBFW000868	0.19716	0.990323	4.08047	0.242698	0.808239		Col24a1
RBFW000869	12.1804	-0.281104	0.769689	-0.365218	0.714949	0.998771	COL24A1
RBFW000870	547.714	-0.120698	0.322157	-0.374655	0.707917	0.998771	ZNHIT6
RBFW000871	2491.99	-0.664426	0.623529	-1.06559	0.286609	0.998771	CYR61
RBFW000872	233.652	-0.247254	0.570927	-0.433075	0.664961	0.998771	Ddah1
RBFW000873	98.4241	-0.158403	0.379682	-0.417198	0.676534	0.998771	unknown
RBFW000874	976.606	0.193295	0.235059	0.822327	0.410891	0.998771	BCL10
RBFW000875	402.464	0.371166	0.204901	1.81144	0.0700728	0.880055	CA052
RBFW000876	702.509	0.0238524	0.280276	0.0851031	0.932179	0.998771	SYDE2
RBFW000877	31.8877	-0.411885	0.717978	-0.573673	0.566189	0.998771	WDR63
RBFW000878	585.815	1.09927	0.488266	2.25137	0.0243624	0.612197	Mcoln3
RBFW000879	13.4807	1.11026	0.97666	1.13679	0.255624	0.998771	MCOLN2
RBFW000880	128.963	-0.172847	0.41079	-0.420768	0.673925	0.998771	Lpar3
RBFW000881	53.4526	1.32744	0.869293	1.52703	0.126754	0.998771	SSX2IP
RBFW000882	478.84	0.0367849	1.11618	0.0329561	0.97371	0.998771	VTG2
RBFW000883	1067.52	-0.299391	0.688516	-0.434836	0.663682	0.998771	CTBS
RBFW000884	6.09679	-0.103227	1.36552	-0.0755953	0.939741	0.998771	unknown
RBFW000885	4.49195	-0.364955	2.08765	-0.174816	0.861224	0.998771	SPATA1
RBFW000886	2223.71	0.33404	0.369974	0.902872	0.366594	0.998771	Gng5
RBFW000887	1385.36	-0.0697499	0.413429	-0.168711	0.866024	0.998771	Rpf1
RBFW000888	121761	-0.795927	0.791152	-1.00604	0.314398	0.998771	UOX
RBFW000889	1173.89	0.778293	0.486185	1.60082	0.109417	0.978215	DNASE2B
RBFW000890	5371.97	0.0347444	0.158634	0.219022	0.826633	0.998771	PRKACB
RBFW000891	195.972	-0.283128	0.344607	-0.821595	0.411308	0.998771	TTLL7
RBFW000892	4535.63	0.500318	0.314483	1.59092	0.111628	0.985015	ADGRL2
RBFW000893	4.70131	3.74135	1.52021	2.46108	0.013852	0.470338	unknown
RBFW000894	4.29391	-0.0570263	1.11918	-0.0509539	0.959362	0.998771	unknown
RBFW000895	1069.99	0.224373	0.95047	0.236065			ADGRL4
RBFW000895	1069.99	0.224373	0.95047	0.236065			Adgrl4
RBFW000896	0.763408	-3.05388	3.96344	-0.770511	0.440997		VTG1
RBFW000897	415.046	0.315372	0.694526	0.454082	0.64977	0.998771	Ptgfr
RBFW000898	6084.15	0.17071	0.494105	0.345494	0.729723	0.998771	DNAJB4
RBFW000899	5915.14	-0.0146302	0.153011	-0.0956154	0.923826	0.998771	Fubp1
RBFW000900	71.3894	0.317116	0.611878	0.518267	0.604272	0.998771	NEXN
RBFW000901	557.572	-0.146922	0.218179	-0.673401	0.500692	0.998771	MIGA1
RBFW000902	2.51837	1.08814	1.75537	0.619894	0.535328	0.998771	USP33
RBFW000903	70.3821	0.37765	1.03635	0.364405	0.715556	0.998771	TLL1
RBFW000904	3.33132	0.704578	2.15049	0.327636	0.743187	0.998771	TLL1
RBFW000905	1525.53	0.0553921	0.361375	0.153281	0.878176	0.998771	Cpe
RBFW000905	1525.53	0.0553921	0.361375	0.153281	0.878176	0.998771	CPE
RBFW000906	2723.79	0.0490671	0.407562	0.120392	0.904173	0.998771	MSMO1
RBFW000907	1277.95	-0.135085	0.308375	-0.438056	0.661346	0.998771	Klhl2
RBFW000907	1277.95	-0.135085	0.308375	-0.438056	0.661346	0.998771	KLHL2
RBFW000908	194.789	-0.542364	0.278512	-1.94736	0.0514917	0.801778	KLHL2
RBFW000909	1635.31	-0.460307	0.34981	-1.31588	0.188216	0.998771	Tmem192
RBFW000910	4.06341	0.0788076	1.52598	0.0516438	0.958812	0.998771	unknown
RBFW000911	222.564	2.16431	1.21228	1.78532			2022-03-01
RBFW000912	557.504	0.0500283	0.346817	0.14425	0.885303	0.998771	NPY5R
RBFW000912	557.504	0.0500283	0.346817	0.14425	0.885303	0.998771	tma16
RBFW000913	0.176939	0.990323	4.08047	0.242698	0.808239		NPY1R
RBFW000914	1162.26	-0.265318	0.401724	-0.660449	0.508966	0.998771	Naf1
RBFW000915	5.93334	1.47308	1.56318	0.942361	0.346008	0.998771	FSTL5
RBFW000916	3232.39	0.0893002	0.447817	0.199412	0.84194	0.998771	RAPGEF2
RBFW000917	5452.88	-0.357208	0.234614	-1.52254	0.127875	0.998771	FNIP2
RBFW000918	1805.96	-0.0208813	0.400425	-0.0521479	0.958411	0.998771	PPID
RBFW000919	2132.67	0.147413	0.215167	0.685113	0.493273	0.998771	ETFDH
RBFW000920	804.754	0.574997	0.378306	1.51992	0.12853	0.998771	C4orf46
RBFW000921	1.47204	-1.50532	2.94292	-0.511503	0.608999		RXFP1
RBFW000922	314.696	0.0248678	0.283205	0.0878083	0.930029	0.998771	Tmem144
RBFW000923	866.638	-0.217275	0.577522	-0.376219	0.706754	0.998771	GASK1B
RBFW000924	0.305363	-1.73989	4.04618	-0.430008	0.66719		unknown
RBFW000925	29.2109	-0.361775	0.508045	-0.712091	0.476408	0.998771	GRIA2
RBFW000926	10.6897	-0.90481	0.947244	-0.955203	0.339475	0.998771	GLRB
RBFW000927	302.917	-0.291922	0.717589	-0.40681	0.684148	0.998771	PDGFC
RBFW000928	816.994	0.265084	0.410535	0.645704	0.518471	0.998771	CTSO
RBFW000929	11.4368	0.935474	1.09288	0.855974	0.392012	0.998771	TDO2
RBFW000930	0						ASIC5
RBFW000931	806.593	-0.0600017	0.255631	-0.23472	0.814426	0.998771	GUCY1B1
RBFW000932	482.082	-0.437543	0.475607	-0.919968	0.35759	0.998771	GUCY1A1
RBFW000933	0						unknown
RBFW000934	10.7525	-1.73581	0.908422	-1.91079	0.056031	0.824327	MAP9
RBFW000934	10.7525	-1.73581	0.908422	-1.91079	0.056031	0.824327	Map9
RBFW000935	51.231	0.509389	0.88083	0.578306	0.563057	0.998771	NPY2R
RBFW000936	2.06623	0.620173	1.88601	0.328828	0.742286	0.998771	unknown
RBFW000937	5.49825	1.06278	1.30347	0.815342	0.414877	0.998771	Rbm46
RBFW000938	3940.63	0.762941	0.485752	1.57064	0.116267	0.995971	LRAT
RBFW000939	2355.34	0.403504	0.443617	0.909577	0.363046	0.998771	unknown
RBFW000940	0						unknown
RBFW000941	3.91687	1.95153	1.26389	1.54407	0.122572	0.998771	FGG
RBFW000941	3.91687	1.95153	1.26389	1.54407	0.122572	0.998771	FGA
RBFW000942	1.25079	3.79942	3.72662	1.01953	0.307949		FGB
RBFW000943	1465.35	-0.0924516	0.261599	-0.35341	0.723781	0.998771	PLRG1
RBFW000944	15.3715	-0.402841	0.830232	-0.485215	0.627524	0.998771	DCHS2
RBFW000945	2230.83	-0.0163167	0.743351	-0.0219502	0.982488	0.998771	SFRP2
RBFW000946	532.081	-0.120645	0.721283	-0.167264	0.867162	0.998771	unknown
RBFW000947	203.452	0.18325	0.938836	0.195188	0.845246	0.998771	TLR2-2
RBFW000948	1421.01	-0.124545	0.241056	-0.516663	0.605391	0.998771	TMEM131L
RBFW000949	93.5222	-0.090009	0.561059	-0.160427	0.872545	0.998771	MND1
RBFW000950	2221.1	-0.199155	0.391263	-0.509005	0.610749	0.998771	TRIM2
RBFW000951	21.2444	-0.989465	0.713011	-1.38773	0.16522	0.998771	unknown
RBFW000952	6540.38	-0.0347418	0.307311	-0.113051	0.90999	0.998771	Fhdc1
RBFW000953	1919.14	0.22335	0.204539	1.09197	0.274846	0.998771	ARFIP1
RBFW000954	77.7724	-0.337057	0.659729	-0.510902	0.60942	0.998771	TIGD4
RBFW000955	489.436	0.0762152	0.368589	0.206775	0.836185	0.998771	TMEM154
RBFW000956	0						unknown
RBFW000957	1440.99	-0.0489428	0.361594	-0.135353	0.892333	0.998771	FBXW7
RBFW000957	1440.99	-0.0489428	0.361594	-0.135353	0.892333	0.998771	Fbxw7
RBFW000958	865.005	-0.10816	0.487897	-0.221687	0.824558	0.998771	Gatb
RBFW000959	160.061	-0.174194	0.240628	-0.723912	0.46912	0.998771	unknown
RBFW000960	2101.56	-0.0112192	0.254657	-0.0440559	0.96486	0.998771	FAM160A1
RBFW000961	10.9405	-0.33119	0.776976	-0.426256	0.669922	0.998771	unknown
RBFW000962	11789.6	-0.226344	0.385916	-0.58651	0.557533	0.998771	SH3D19
RBFW000963	32939.8	0.0954506	0.30631	0.311615	0.755333	0.998771	RPS3A
RBFW000964	2790.12	-0.105997	0.285677	-0.371039	0.710609	0.998771	PRAG1
RBFW000965	45.5878	-0.338822	0.969933	-0.349325	0.726845	0.998771	Cldn23
RBFW000966	8.82591	0.701055	0.892568	0.785436	0.432198	0.998771	LRP2
RBFW000967	580.372	0.246617	0.405633	0.60798	0.543201	0.998771	PPP1R3B
RBFW000968	5907.43	-0.334233	0.377311	-0.885828	0.37571	0.998771	ERI1
RBFW000968	5907.43	-0.334233	0.377311	-0.885828	0.37571	0.998771	MFHAS1
RBFW000969	167.377	-0.68407	0.333615	-2.05048	0.0403177	0.737872	Tnks
RBFW000970	121.706	0.402532	0.785682	0.512335	0.608417	0.998771	unknown
RBFW000971	1815.54	-0.334893	0.282536	-1.18531	0.235895	0.998771	TNKS
RBFW000972	592.49	-0.0691828	0.682136	-0.101421	0.919216	0.998771	DUSP4
RBFW000973	52.8422	0.661863	0.546062	1.21207	0.225487	0.998771	ISK1L
RBFW000974	5802.58	0.0739688	0.352832	0.209643	0.833946	0.998771	HOPX
RBFW000975	954.842	0.100852	0.281932	0.357716	0.720556	0.998771	THEGL
RBFW000975	954.842	0.100852	0.281932	0.357716	0.720556	0.998771	ARL9
RBFW000976	2538.97	0.0619773	0.302633	0.204794	0.837733	0.998771	SRP72
RBFW000977	1757.91	-0.0638563	0.33771	-0.189086	0.850025	0.998771	Leprotl1
RBFW000978	2378.5	-0.0592872	0.196375	-0.301907	0.762723	0.998771	saraf
RBFW000979	1498.92	-0.0980882	0.288975	-0.339435	0.734282	0.998771	REST
RBFW000980	65.1211	-0.601707	0.481285	-1.25021	0.211223	0.998771	Epha5
RBFW000980	65.1211	-0.601707	0.481285	-1.25021	0.211223	0.998771	EPHA5
RBFW000981	414.042	-0.346433	0.270664	-1.27994	0.200567	0.998771	CENPC
RBFW000982	1704.94	-0.145762	0.200066	-0.728572	0.466264	0.998771	UBA6
RBFW000983	818.888	0.390805	0.259201	1.50773	0.131623	0.998771	TMPRSS11E
RBFW000984	1938.91	0.0997597	0.19653	0.507604	0.611731	0.998771	Ythdc1
RBFW000985	16.4702	-0.18629	0.979769	-0.190137	0.849202	0.998771	Ugt2a2
RBFW000986	55.6246	-0.337603	0.626133	-0.539187	0.589757	0.998771	FAM19A2
RBFW000987	0						unknown
RBFW000988	1213.74	-0.0366527	0.17255	-0.212417	0.831781	0.998771	USP15
RBFW000989	4380.79	0.00448249	0.276499	0.0162116	0.987066	0.998771	MON2
RBFW000990	389.955	0.369955	0.418953	0.883045	0.377212	0.998771	PPM1H
RBFW000991	1.33492	-3.85137	2.65316	-1.45161	0.146609		unknown
RBFW000992	11.5616	-4.2083	1.33047	-3.16301	0.00156147	0.147026	Avpr1a
RBFW000993	499.397	0.20732	0.404897	0.512031	0.608629	0.998771	RXYLT1
RBFW000994	1243.45	0.17834	0.512284	0.348128	0.727744	0.998771	SRGAP1
RBFW000994	1243.45	0.17834	0.512284	0.348128	0.727744	0.998771	Srgap1
RBFW000995	1119.56	-0.0211379	0.214856	-0.0983815	0.921629	0.998771	C12orf66
RBFW000996	11413.7	0.145639	0.387748	0.375603	0.707212	0.998771	RPL18A
RBFW000997	5443.05	-0.0856297	0.267468	-0.32015	0.748855	0.998771	XPOT
RBFW000998	1344.41	-0.100539	0.296032	-0.339622	0.734142	0.998771	TBK1
RBFW000999	5277.44	-0.235268	0.207467	-1.134	0.256795	0.998771	RASSF3
RBFW001000	1629.89	-0.225227	0.47643	-0.472739	0.6364	0.998771	GNS
RBFW001001	103.987	-0.064275	0.369014	-0.17418	0.861724	0.998771	TBC1D30
RBFW001001	103.987	-0.064275	0.369014	-0.17418	0.861724	0.998771	Tbc1d30
RBFW001002	0.353878	1.95845	4.03264	0.48565	0.627215		unknown
RBFW001003	3456.68	-0.276236	0.323732	-0.853286	0.393501	0.998771	wif1
RBFW001004	1845.58	0.0308705	0.2007	0.153814	0.877756	0.998771	LEMD3
RBFW001005	607.836	-0.195707	0.356607	-0.548802	0.583141	0.998771	MSRB3
RBFW001006	91.3163	0.137291	0.386995	0.354762	0.722768	0.998771	HMGA2
RBFW001007	134.322	0.468727	0.377168	1.24275	0.213958	0.998771	unknown
RBFW001008	1964.55	-0.086005	0.402822	-0.213506	0.830932	0.998771	LLPH
RBFW001009	1032.02	-0.0257534	0.302383	-0.0851682	0.932128	0.998771	Tmbim4
RBFW001010	781.028	0.185518	0.253822	0.730897	0.464842	0.998771	HELB
RBFW001011	231.743	0.0536071	0.783318	0.068436	0.945439	0.998771	GRIP1
RBFW001012	5719.3	-0.256947	0.260582	-0.986051	0.324108	0.998771	CAND1
RBFW001013	2296.48	0.0287206	0.313274	0.0916788	0.926953	0.998771	DYRK2
RBFW001014	0.161628	-0.933231	4.08047	-0.228707	0.819097		IFNG
RBFW001015	0						IL26
RBFW001016	0						IL22
RBFW001017	335.061	0.0131704	0.275063	0.0478813	0.961811	0.998771	MDM1
RBFW001018	3453.91	0.0926007	0.210852	0.439174	0.660536	0.998771	RAP1B
RBFW001019	1242.53	0.0163463	0.344523	0.0474462	0.962158	0.998771	NUP107
RBFW001019	1242.53	0.0163463	0.344523	0.0474462	0.962158	0.998771	Nup107
RBFW001020	1302.08	-0.0585697	0.279232	-0.209753	0.83386	0.998771	slc35e3
RBFW001021	1990.8	0.289261	0.326308	0.886467	0.375366	0.998771	MDM2
RBFW001022	9362.41	0.0784557	0.313318	0.250403	0.802276	0.998771	Cpm
RBFW001023	3511.31	-0.065723	0.215172	-0.305444	0.760028	0.998771	CPSF6
RBFW001024	877.084	0.057565	0.318761	0.18059	0.85669	0.998771	YEATS4
RBFW001025	3035.98	-0.427942	0.231053	-1.85214	0.0640063	0.862016	FRS2
RBFW001026	5969.92	0.214826	0.335908	0.639539	0.522472	0.998771	CCT2
RBFW001027	0						LRRC10
RBFW001028	2.73671	2.26929	2.02137	1.12265	0.261588	0.998771	ctse-a
RBFW001029	1.76549	-1.0412	2.21931	-0.469155	0.638959		Best3
RBFW001030	1689.4	0.105164	0.382782	0.274735	0.78352	0.998771	RAB3IP
RBFW001031	2.53852	0.753651	1.64663	0.457693	0.647173	0.998771	MYRFL
RBFW001032	26.7822	-0.00107107	0.554294	-0.00193231	0.998458	0.999992	unknown
RBFW001033	2149.98	0.0914452	0.256206	0.35692	0.721151	0.998771	Cnot2
RBFW001034	14.8202	1.38476	0.833352	1.66168	0.0965774	0.950036	KCNMB4
RBFW001035	2753.59	0.135483	0.839128	0.161457			Ptprb
RBFW001036	31.7813	0.921637	0.865485	1.06488	0.28693	0.998771	PTPRR
RBFW001037	30.6802	3.28941	1.66913	1.97074			Tspan8
RBFW001038	387.547	-1.06281	0.531189	-2.00082	0.0454121	0.764371	LGR5
RBFW001039	2668.12	0.10548	0.19286	0.546924	0.584431	0.998771	ZFC3H1
RBFW001040	55.2153	0.212168	0.417193	0.50856	0.611061	0.998771	unknown
RBFW001041	2286.99	-0.410243	0.316754	-1.29515	0.195269	0.998771	TMEM19
RBFW001042	3777.28	0.0558714	0.155527	0.35924	0.719415	0.998771	Rab21
RBFW001043	2129.48	-0.0308826	0.226706	-0.136223	0.891645	0.998771	TBC1D15
RBFW001044	84.303	-0.0950609	0.780432	-0.121806	0.903053	0.998771	TPH2
RBFW001045	2.77734	-3.85524	1.86072	-2.07191	0.0382741	0.728483	TRHDE
RBFW001046	0.619117	-1.43328	3.99587	-0.35869	0.719827		unknown
RBFW001047	16.6731	0.096205	0.706099	0.136249	0.891625	0.998771	KCNC2
RBFW001048	3.90715	0.181938	1.21377	0.149894	0.880848	0.998771	Caps2
RBFW001049	257.809	-0.0391044	0.23854	-0.163932	0.869784	0.998771	CCDC107
RBFW001050	10.7932	3.32569	1.45523	2.28533	0.0222932	0.585115	GLIPR1
RBFW001051	283.206	1.87536	0.931369	2.01356	0.0440561	0.760338	GLIPR1
RBFW001052	1925.68	0.327266	0.200909	1.62892	0.10333	0.970086	Krr1
RBFW001053	491.996	1.95922	1.131	1.73228	0.0832234	0.923143	PHLDA1
RBFW001054	11397.1	-0.114254	0.296927	-0.38479	0.700393	0.998771	NAP1L1
RBFW001055	318.171	0.374059	0.282119	1.32589	0.184875	0.998771	BBS10
RBFW001056	2650.76	-0.219542	0.270887	-0.810455	0.417679	0.998771	Osbpl8
RBFW001057	0.519254	-2.48473	3.99056	-0.622652	0.533513		unknown
RBFW001058	2.21283	2.60279	1.9385	1.34269	0.179374	0.998771	Kcnd2
RBFW001059	675.392	0.418757	0.335636	1.24765	0.212158	0.998771	TSPAN12
RBFW001060	615.575	0.3022	0.342506	0.88232	0.377604	0.998771	ING3
RBFW001061	704.171	-0.0209746	0.510324	-0.0411006	0.967216	0.998771	CPED1
RBFW001062	147.553	0.121052	0.670451	0.180552	0.856719	0.998771	WNT16
RBFW001063	3.15949	0.703343	2.16808	0.324409	0.745629	0.998771	unknown
RBFW001064	26.434	0.1717	0.829465	0.207001	0.836009	0.998771	unknown
RBFW001065	5410.08	0.385986	0.488291	0.790484	0.429245	0.998771	FAM3C
RBFW001066	9014.31	-0.806413	0.489788	-1.64645	0.0996707	0.95664	PTPRZ1
RBFW001067	443.156	0.947826	1.0957	0.865043			AASS
RBFW001068	0.357625	-1.93819	4.02855	-0.481115	0.630435		FEZF1
RBFW001069	95.8645	-0.249769	0.4325	-0.5775	0.563601	0.998771	Cadps2
RBFW001070	40.3887	3.42076	1.26457	2.70507	0.00682896	0.340533	SLC13A1
RBFW001071	1232.29	0.0160413	0.404401	0.0396668	0.968359	0.998771	ATP6AP1
RBFW001072	128.984	0.165322	0.385459	0.428896	0.667999	0.998771	IQUB
RBFW001073	1996.71	-0.132844	0.264015	-0.50317	0.614845	0.998771	NDUFA5
RBFW001074	1.85497	-0.378123	2.24617	-0.168341	0.866315		LMOD2
RBFW001075	6950.18	0.352328	0.364771	0.96589	0.334099	0.998771	Wasl
RBFW001076	0						HYAL
RBFW001077	1.88105	-0.735075	2.75217	-0.267089	0.789401		unknown
RBFW001078	592.979	0.35148	0.49305	0.712869	0.475927	0.998771	SPAM1
RBFW001079	400.141	0.239137	0.826339	0.289393	0.77228	0.998771	Arl8b
RBFW001080	25.1178	-1.29376	0.757441	-1.70807	0.087623	0.933654	GPR37
RBFW001081	409.657	-0.351396	0.289734	-1.21282	0.225197	0.998771	POT1
RBFW001082	0						Topors
RBFW001083	2.71329	0.175769	1.66897	0.105316	0.916125	0.998771	Grm8
RBFW001084	0.430092	0.672777	4.06076	0.165677	0.868411		GRM8
RBFW001085	0.472799	0.835162	3.68372	0.226717	0.820644		GRM8
RBFW001086	460.398	0.135181	0.224367	0.602498	0.546843	0.998771	ZNF800
RBFW001087	99.0547	-0.977076	0.416218	-2.34751	0.0188994	0.54607	unknown
RBFW001088	6188.76	-0.395052	0.21798	-1.81233	0.0699351	0.880055	PLXNB2
RBFW001089	358.686	-0.683751	0.354795	-1.92717	0.0539581	0.81844	MAPK12
RBFW001090	674.596	-0.0131886	0.614339	-0.021468	0.982872	0.998771	hdac10
RBFW001091	550.924	-0.136237	0.243245	-0.560083	0.575423	0.998771	Tubgcp6
RBFW001092	1228.36	-0.156173	0.19801	-0.788714	0.430279	0.998771	SELENOO
RBFW001093	2049.07	-0.0903633	0.211682	-0.426881	0.669466	0.998771	Trabd
RBFW001094	0.178813	-0.933231	4.08047	-0.228707	0.819097		TSPAN7
RBFW001095	64.2701	1.39153	0.980646	1.41899	0.155901	0.998771	Panx2
RBFW001096	1.33437	-2.7332	2.84477	-0.96078	0.336663		MOV10L1
RBFW001097	0.19716	0.990323	4.08047	0.242698	0.808239		MLC1
RBFW001098	661.593	1.82283	0.667089	2.73251	0.00628538	0.320414	IL17REL
RBFW001099	3109.84	0.54654	0.351527	1.55476	0.120003	0.998771	PIM3
RBFW001100	3419.74	0.193945	0.248316	0.78104	0.434779	0.998771	creld2-a
RBFW001101	1288.94	0.206251	0.242031	0.852168	0.394121	0.998771	Alg12
RBFW001102	1581.95	-0.292879	0.248843	-1.17696	0.239211	0.998771	ZBED4
RBFW001103	0.305363	-1.73989	4.04618	-0.430008	0.66719		unknown
RBFW001104	2668.72	-0.258533	0.213105	-1.21317	0.225065	0.998771	BRD1
RBFW001105	40.6656	1.258	1.08501	1.15943			SORCS3
RBFW001106	2.59925	0.798754	1.99049	0.401284	0.688211	0.998771	Cfap58
RBFW001107	3433.05	-0.237252	0.319771	-0.741942	0.458122	0.998771	ITPRIP
RBFW001108	1524.49	0.174009	0.273142	0.637062	0.524084	0.998771	GSTO1
RBFW001109	100.733	-0.40503	0.627772	-0.645187	0.518806	0.998771	CFAP43
RBFW001110	121.552	0.225662	0.553397	0.407776	0.683438	0.998771	SFR1
RBFW001111	17674.9	0.183538	0.643734	0.285114	0.775557	0.998771	COL17A1
RBFW001112	7342.74	-0.553598	0.251029	-2.20531	0.0274321	0.640281	SLK
RBFW001113	184.742	-0.451528	0.312262	-1.44599	0.14818	0.998771	STN1
RBFW001114	9.77766	0.0911929	1.02451	0.0890116	0.929073	0.998771	Sh3pxd2a
RBFW001115	23.8658	0.249883	0.721869	0.346161	0.729221	0.998771	Sh3pxd2a
RBFW001116	8730.9	0.428039	0.312492	1.36976	0.170761	0.998771	SH3PXD2A
RBFW001117	53.8651	1.04663	0.991246	1.05587	0.291028	0.998771	NEURL1
RBFW001118	0						unknown
RBFW001119	0						CALHM3
RBFW001120	6.64193	-1.53472	1.54749	-0.991749	0.32132	0.998771	Calhm1
RBFW001121	493.169	-0.870318	0.374007	-2.32701	0.0199648	0.553069	CALHM2
RBFW001122	70.6336	-0.426246	0.611391	-0.697175	0.485693	0.998771	unknown
RBFW001123	1925.4	-0.173799	0.237933	-0.730453	0.465113	0.998771	PDCD11
RBFW001124	1207.39	0.0119804	0.357369	0.033524	0.973257	0.998771	unknown
RBFW001125	502.015	0.271008	0.258525	1.04828	0.294508	0.998771	TAF5
RBFW001126	658.15	-0.214071	0.259917	-0.823614	0.410159	0.998771	PCGF6
RBFW001127	8.13187	0.161355	1.20504	0.133901	0.893481	0.998771	Ina
RBFW001128	1231.63	0.420065	0.377008	1.11421	0.265191	0.998771	NT5C2
RBFW001129	37.6034	-0.366444	0.444827	-0.823791	0.410059	0.998771	unknown
RBFW001130	51.879	0.417404	0.424616	0.983015	0.3256	0.998771	unknown
RBFW001131	63.0036	-0.198821	0.461939	-0.430407	0.6669	0.998771	unknown
RBFW001132	1157.31	-0.0764392	0.219206	-0.348709	0.727308	0.998771	CNNM2
RBFW001133	36.5776	-1.67788	0.683918	-2.45333	0.0141541	0.474977	AS3MT
RBFW001134	448.482	0.262498	0.225965	1.16168	0.245366	0.998771	BORCS7
RBFW001135	3.42159	-0.503267	1.32921	-0.378622	0.704969	0.998771	CYP17A1
RBFW001136	721.304	0.302636	0.568158	0.532662	0.594267	0.998771	WBP1L
RBFW001137	805.171	0.134923	0.394444	0.342057	0.732308	0.998771	Sfxn2
RBFW001138	940.934	-0.0811067	0.27612	-0.293737	0.768959	0.998771	ARL3
RBFW001139	1902.31	0.233953	0.23181	1.00924	0.312858	0.998771	Trim8
RBFW001140	3130.23	-0.0446577	0.191929	-0.232679	0.816011	0.998771	SUFU
RBFW001141	2849.14	-0.0852078	0.209809	-0.406122	0.684653	0.998771	Actr1a
RBFW001142	1400.66	-0.21182	0.29324	-0.722342	0.470084	0.998771	MFSD13A
RBFW001143	1.01273	0.100901	2.49752	0.0404007	0.967774		unknown
RBFW001144	857.922	-0.0482366	0.382517	-0.126103	0.89965	0.998771	SLF2
RBFW001145	8.0078	-0.296008	0.823202	-0.359581	0.71916	0.998771	unknown
RBFW001146	2123.94	-0.323209	0.496436	-0.651059	0.515008	0.998771	SEMA4G
RBFW001146	2123.94	-0.323209	0.496436	-0.651059	0.515008	0.998771	Sema4g
RBFW001147	363.298	0.183207	0.387664	0.472593	0.636504	0.998771	MRPL43
RBFW001148	1958.76	-0.0100455	0.206806	-0.0485746	0.961258	0.998771	TWNK
RBFW001149	355.726	0.0500406	0.56247	0.0889658	0.929109	0.998771	PDZD7
RBFW001150	1793.4	-0.210627	0.224355	-0.938812	0.347827	0.998771	Sfxn3
RBFW001151	30.0095	-0.45433	0.760185	-0.597657	0.550069	0.998771	KAZALD1
RBFW001152	0.178813	-0.933231	4.08047	-0.228707	0.819097		TLX1
RBFW001153	0						Lbx1
RBFW001154	764.106	-0.50029	0.261256	-1.91494	0.0555	0.824327	BTRC
RBFW001155	400.102	-0.119989	0.318154	-0.377142	0.706068	0.998771	unknown
RBFW001156	105.034	0.0240787	0.541547	0.0444627	0.964536	0.998771	unknown
RBFW001157	1211.84	-0.392216	0.95688	-0.409891	0.681886	0.998771	SLC2A9
RBFW001158	346.868	0.187275	0.350468	0.534357	0.593094	0.998771	POLL
RBFW001159	219.437	-0.00617824	0.391177	-0.015794	0.987399	0.998771	Dpcd
RBFW001160	393.947	0.212577	0.246936	0.860861	0.389315	0.998771	Fbxw4
RBFW001161	0.355751	0.0285499	4.08047	0.00699672	0.994417		FGF8
RBFW001162	698.002	0.258076	0.402814	0.640683	0.521728	0.998771	NPM3
RBFW001163	3294.78	-0.178453	0.174773	-1.02106	0.307228	0.998771	OGA
RBFW001164	93.1403	-1.75463	0.389292	-4.50724	6.56762e-06	0.00244483	Kcnip2
RBFW001164	93.1403	-1.75463	0.389292	-4.50724	6.56762e-06	0.00244483	KCNIP2
RBFW001165	1676.21	-0.19869	0.235677	-0.843059	0.399195	0.998771	ARMH3
RBFW001166	2246.18	-0.194501	0.266706	-0.729272	0.465836	0.998771	Hps6
RBFW001167	94.919	0.275513	0.50128	0.549618	0.582581	0.998771	prom1a
RBFW001168	3388.43	0.0978111	0.346644	0.282166	0.777816	0.998771	LDB1
RBFW001169	2804.41	-0.257366	0.494079	-0.520901	0.602436	0.998771	PPRC1
RBFW001170	629.826	-0.474553	0.247975	-1.91372	0.0556563	0.824327	Gm3414
RBFW001170	629.826	-0.474553	0.247975	-1.91372	0.0556563	0.824327	LCORL
RBFW001170	629.826	-0.474553	0.247975	-1.91372	0.0556563	0.824327	LCOR
RBFW001171	2111.58	-0.13291	0.609016	-0.218238	0.827244	0.998771	SLIT1
RBFW001172	724.285	-0.0234721	0.737119	-0.031843	0.974597	0.998771	ARHGAP19
RBFW001173	3182.47	-0.106838	0.379049	-0.281859	0.778052	0.998771	RRP12
RBFW001174	15111.1	-0.0412795	0.257037	-0.160598	0.87241	0.998771	PGAM1
RBFW001175	221.233	0.170486	0.424518	0.401599	0.687979	0.998771	Exosc1
RBFW001176	734.11	0.169661	0.317915	0.533667	0.593572	0.998771	Zdhhc16
RBFW001176	734.11	0.169661	0.317915	0.533667	0.593572	0.998771	ZDHHC16
RBFW001177	1484.29	0.0958675	0.223878	0.428213	0.668496	0.998771	MMS19
RBFW001178	2719.58	0.364382	0.200266	1.81949	0.0688369	0.879963	ubtd1
RBFW001179	28.0596	-0.248326	0.728534	-0.340857	0.733211	0.998771	Ankrd2
RBFW001180	0.152682	-0.933231	4.08047	-0.228707	0.819097		HOGA1
RBFW001181	579.632	0.439478	0.400135	1.09832	0.272063	0.998771	MORN4
RBFW001182	1013.91	-0.114002	0.24472	-0.465849	0.641324	0.998771	PI4K2A
RBFW001183	159.705	0.0563346	0.462364	0.121841	0.903025	0.998771	AVPI1
RBFW001184	146.077	0.469948	0.498618	0.9425	0.345936	0.998771	marveld1
RBFW001185	1434.29	0.355698	0.337132	1.05507	0.291393	0.998771	ZFYVE27
RBFW001186	2.47358	0.248708	1.79473	0.138577	0.889784	0.998771	SFRP5
RBFW001187	1.23935	-3.75042	3.65608	-1.0258	0.304985		GOLGA7B
RBFW001188	590.061	1.30554	0.32395	4.03006	5.57617e-05	0.0145797	CRTAC1
RBFW001188	590.061	1.30554	0.32395	4.03006	5.57617e-05	0.0145797	Crtac1
RBFW001189	320.703	0.265424	0.311518	0.852033	0.394196	0.998771	R3hcc1l
RBFW001190	125.54	3.21099	0.51743	6.20566	5.4469e-10	6.22776e-07	LOXL4
RBFW001191	24.0908	2.27062	0.613649	3.70019	0.000215436	0.0366861	LOXL4
RBFW001192	91.8422	0.0615701	0.365192	0.168597	0.866114	0.998771	PYROXD2
RBFW001193	123.297	0.119459	0.475263	0.251353	0.801541	0.998771	Hps1
RBFW001194	118.898	0.160326	0.559995	0.286299	0.774649	0.998771	HPS1
RBFW001195	271.092	0.17333	0.99726	0.173807	0.862017	0.998771	Hpse2
RBFW001196	51.657	0.0369444	1.37519	0.026865	0.978567	0.998771	HPSE2
RBFW001197	20.6905	-0.141014	0.798116	-0.176684	0.859757	0.998771	CNNM1
RBFW001198	1230.95	0.14457	0.256338	0.563983	0.572766	0.998771	GOT1
RBFW001199	2.92589	-3.92836	2.05029	-1.916	0.0553653	0.824327	NKX2-3
RBFW001200	1087.13	0.173119	0.267881	0.646251	0.518117	0.998771	SLC25A28
RBFW001201	871.135	0.0752421	0.36491	0.206193	0.83664	0.998771	ENTPD7
RBFW001202	191.426	-0.00995338	0.368319	-0.0270238	0.978441	0.998771	ATP6V0E2
RBFW001203	295.975	0.384481	0.323382	1.18894	0.234465	0.998771	COX15
RBFW001204	274.901	0.4202	0.270243	1.5549	0.119971	0.998771	CUTC
RBFW001205	105.204	0.00999543	0.641211	0.0155884	0.987563	0.998771	ABCC2
RBFW001206	736.944	0.330394	0.409822	0.806189	0.420134	0.998771	DNMBP
RBFW001207	178.652	0.592326	0.455966	1.29906	0.193924	0.998771	CPN1
RBFW001208	139.769	0.37545	0.544405	0.689651	0.490413	0.998771	unknown
RBFW001209	607.052	0.194232	0.644098	0.301556	0.762991	0.998771	ENTPD1
RBFW001210	59.8322	-4.41468	0.838112	-5.26742	1.38358e-07	8.85876e-05	GABRP
RBFW001211	0.466992	-2.34579	3.99893	-0.586604	0.55747		adgra2
RBFW001212	42.7018	-0.250737	0.953223	-0.263042	0.792518	0.998771	ADGRA3
RBFW001213	58.8323	0.3734	0.861101	0.43363	0.664557	0.998771	Kndc1
RBFW001214	0.51738	-0.912095	3.61935	-0.252006	0.801037		vent1
RBFW001214	0.51738	-0.912095	3.61935	-0.252006	0.801037		vent1B
RBFW001215	0						unknown
RBFW001216	0.402695	2.18637	4.01454	0.544614	0.586019		HS3ST1
RBFW001217	3.03042	0.634784	1.44415	0.439555	0.66026	0.998771	unknown
RBFW001218	15.3776	-0.428038	0.913302	-0.468671	0.639305	0.998771	DNTT
RBFW001219	1217.36	-0.372216	0.185888	-2.00237	0.0452455	0.764371	BLNK
RBFW001220	1207.28	-0.542353	0.219453	-2.47139	0.013459	0.466403	ZNF518A
RBFW001221	11.9255	0.239088	0.761333	0.314039	0.753491	0.998771	unknown
RBFW001222	376.62	0.0162663	0.31524	0.0515998	0.958848	0.998771	Ccnj
RBFW001223	1091.25	-0.069343	0.225525	-0.307473	0.758483	0.998771	Dusp11
RBFW001224	2312.5	0.0136822	0.209255	0.0653854	0.947867	0.998771	BTAF1
RBFW001225	10.5148	1.69651	0.881375	1.92484	0.0542491	0.81844	unknown
RBFW001226	209.765	0.0661088	0.400082	0.165238	0.868756	0.998771	Cpeb3
RBFW001227	2021.43	-0.0232154	0.261395	-0.0888133	0.92923	0.998771	2022-03-05
RBFW001228	3739.89	0.0205712	0.205326	0.100188	0.920195	0.998771	IDE
RBFW001229	1575.96	0.395905	0.451289	0.877276	0.380337	0.998771	kif11
RBFW001230	512.339	0.699032	0.862384	0.810581			HHEX
RBFW001231	1423.97	-0.053934	0.282884	-0.190658	0.848794	0.998771	EXOC6
RBFW001232	3.54976	-0.0220258	1.45877	-0.0150989	0.987953	0.998771	CYP26C1
RBFW001233	2.08057	0.645066	1.68935	0.381843	0.702578	0.998771	unknown
RBFW001234	10.8664	0.965652	0.903144	1.06921	0.284974	0.998771	CYP26A1
RBFW001235	1141.24	0.0373646	0.605766	0.0616816	0.950816	0.998771	MYOF
RBFW001235	1141.24	0.0373646	0.605766	0.0616816	0.950816	0.998771	Myof
RBFW001236	81.9916	0.10913	0.365586	0.298507	0.765316	0.998771	CEP55
RBFW001237	2.68115	-0.542206	2.11082	-0.256869	0.79728	0.998771	Ffar4
RBFW001238	11.912	0.788908	0.919939	0.857565	0.391133	0.998771	RBP4
RBFW001239	0						PDE6C
RBFW001240	683.822	-0.300301	0.328989	-0.912798	0.361349	0.998771	Fra10ac1
RBFW001241	140.624	-0.952991	0.437195	-2.17979	0.0292733	0.658731	Lgi1
RBFW001241	140.624	-0.952991	0.437195	-2.17979	0.0292733	0.658731	LGI1
RBFW001242	413.38	-0.221523	0.590321	-0.375259	0.707468	0.998771	SLC35G1
RBFW001243	431.656	0.0103065	0.848679	0.0121441	0.990311	0.998821	PLCE1
RBFW001244	1698.55	-0.146469	0.178803	-0.819164	0.412693	0.998771	NOC3L
RBFW001245	2.27466	0.856209	1.80438	0.474518	0.63513	0.998771	dl
RBFW001246	0.268463	1.63455	4.06077	0.402523	0.687299		Fgfbp3
RBFW001247	3243.4	-0.136355	0.156399	-0.871839	0.383296	0.998771	Tnks2
RBFW001247	3243.4	-0.136355	0.156399	-0.871839	0.383296	0.998771	Tnks
RBFW001248	111.564	-0.324992	0.45189	-0.719185	0.472027	0.998771	PPIL4
RBFW001249	2776	0.305102	0.382084	0.798521	0.424568	0.998771	RIN2
RBFW001250	472.306	0.558683	0.311987	1.79073	0.0733368	0.884821	SLC24A3
RBFW001251	1069.78	0.170324	0.261834	0.650504	0.515367	0.998771	Crnkl1
RBFW001252	73.2098	-0.951581	0.590399	-1.61176	0.107014	0.974115	CFAP61
RBFW001253	0.357625	-1.93819	4.02855	-0.481115	0.630435		unknown
RBFW001254	29.6156	-0.653197	0.715346	-0.913121	0.361179	0.998771	unknown
RBFW001255	2.08758	-2.18418	2.12826	-1.02627	0.304762	0.998771	unknown
RBFW001256	27.25	-0.5847	0.523468	-1.11697	0.264006	0.998771	unknown
RBFW001257	18.5426	-0.264891	0.838416	-0.315942	0.752046	0.998771	unknown
RBFW001258	201.804	-0.494435	0.560477	-0.882168	0.377686	0.998771	RALGAPA2
RBFW001259	1.27442	-3.79065	2.66367	-1.42309	0.154709		unknown
RBFW001260	0.323257	-1.81102	4.03958	-0.448318	0.653923		unknown
RBFW001261	215.277	-0.350684	0.36248	-0.967459	0.333315	0.998771	KIZ
RBFW001262	2268.56	0.18592	0.221887	0.837904	0.402085	0.998771	XRN2
RBFW001263	0						Nkx2-4
RBFW001264	0						nkx2.2a
RBFW001265	0						unknown
RBFW001266	3.36298	-2.21479	1.87166	-1.18333	0.236677	0.998771	Pax1
RBFW001267	0.353878	1.95845	4.03264	0.48565	0.627215		foxa2
RBFW001268	0.84251	-3.18771	3.95846	-0.805291	0.420652		Sstr4
RBFW001269	924.624	0.493364	1.01752	0.484871	0.627768	0.998771	THBD
RBFW001270	418.677	-0.204226	0.824538	-0.247685			Cd93
RBFW001271	468.302	-0.0222379	0.281086	-0.0791143	0.936942	0.998771	GZF1
RBFW001272	32.8385	0.845974	0.433954	1.94945	0.0512413	0.799011	unknown
RBFW001273	237.188	0.491607	0.300948	1.63353	0.102358	0.968386	Napb
RBFW001274	11.6493	0.696862	0.951824	0.732133	0.464087	0.998771	Ctnna2
RBFW001275	2342.52	0.111121	0.194836	0.570331	0.568453	0.998771	ZC3H6
RBFW001276	85.7742	0.572197	0.816722	0.700603	0.483551	0.998771	Fbln7
RBFW001277	2054.31	0.524697	0.518144	1.01265	0.311229	0.998771	Mertk
RBFW001277	2054.31	0.524697	0.518144	1.01265	0.311229	0.998771	MERTK
RBFW001278	2069.43	-0.215693	0.245365	-0.879068	0.379365	0.998771	ANAPC1
RBFW001279	1047.31	0.696231	0.348865	1.99571	0.0459659	0.767234	BCL2L11
RBFW001280	723.32	0.132847	0.550694	0.241236	0.809372	0.998771	BUB1
RBFW001281	393.523	0.229829	0.430392	0.533998	0.593343	0.998771	TPC1
RBFW001282	180.248	-0.0534657	0.302546	-0.176719	0.859729	0.998771	NPHP1
RBFW001282	180.248	-0.0534657	0.302546	-0.176719	0.859729	0.998771	Nphp1
RBFW001283	173.446	0.671235	0.754393	0.889769	0.37359	0.998771	MALL
RBFW001284	334.347	0.0338585	0.266377	0.127107	0.898855	0.998771	ASB3
RBFW001285	0.19716	0.990323	4.08047	0.242698	0.808239		unknown
RBFW001286	1008.07	0.0174314	0.290876	0.0599274	0.952213	0.998771	chac2
RBFW001287	1820.41	0.190272	0.273174	0.696524	0.486101	0.998771	Erlec1
RBFW001288	16.6879	0.533108	1.1347	0.469823	0.638481	0.998771	TLR2-1
RBFW001289	121.265	-0.356062	0.274474	-1.29725	0.194544	0.998771	GPR75
RBFW001290	1931.43	0.0556776	0.422704	0.131718	0.895208	0.998771	PSME4
RBFW001291	234.15	-0.448888	0.314616	-1.42678	0.153643	0.998771	ACYP2
RBFW001292	11.5304	0.305658	1.12522	0.271642	0.785897	0.998771	unknown
RBFW001293	11768.7	-0.163983	0.258324	-0.634795	0.525562	0.998771	SPTBN1
RBFW001294	1.14716	-3.63501	3.70591	-0.980871	0.326657		unknown
RBFW001295	41.4776	-1.54431	0.544682	-2.83524	0.00457906	0.27764	EML6
RBFW001296	3.14062	-0.91343	1.98887	-0.459271	0.646039	0.998771	unknown
RBFW001297	15432.1	-0.195578	0.266674	-0.733396	0.463317	0.998771	RTN4
RBFW001298	17453.4	0.162447	0.328395	0.494669	0.620834	0.998771	RPS27A
RBFW001299	511.977	-0.175571	0.379611	-0.462501	0.643722	0.998771	MTIF2
RBFW001300	260.137	0.11916	0.465124	0.25619	0.797804	0.998771	PRORSD1
RBFW001301	839.368	0.427	0.659322	0.647634	0.517221	0.998771	CCDC88A
RBFW001302	24.9265	-0.372739	0.577104	-0.645879	0.518358	0.998771	unknown
RBFW001303	681.779	0.132393	0.261095	0.507068	0.612107	0.998771	Cfap36
RBFW001304	6796.9	0.0670802	0.224818	0.298376	0.765416	0.998771	Ppp4r3b
RBFW001305	1835.79	0.185033	0.264612	0.69926	0.48439	0.998771	PNPT1
RBFW001306	0						unknown
RBFW001307	2297.26	-0.816852	0.313126	-2.6087	0.0090886	0.383855	EFEMP1
RBFW001308	263.96	-0.399279	0.519822	-0.768107	0.442424	0.998771	Ccdc85a
RBFW001309	472.764	1.00627	0.721681	1.39435	0.163213	0.998771	VRK2
RBFW001310	136.983	0.526713	0.501508	1.05026	0.293599	0.998771	FANCL
RBFW001311	0.689119	-2.89491	3.96999	-0.729198	0.46588		unknown
RBFW001312	2.55835	-1.3076	2.05585	-0.636037	0.524752	0.998771	unknown
RBFW001313	3.56804	-0.857532	1.63153	-0.525601	0.599166	0.998771	unknown
RBFW001314	1.98922	-3.33283	2.70579	-1.23174	0.218046		unknown
RBFW001315	505.772	-0.414748	0.613374	-0.676175	0.49893	0.998771	Bcl11a
RBFW001316	18.6987	-0.155879	0.799689	-0.194924	0.845452	0.998771	Papolg
RBFW001317	992.572	-0.342015	0.519715	-0.658082	0.510485	0.998771	REL
RBFW001318	680.993	-0.231657	0.355685	-0.651298	0.514854	0.998771	PUS10
RBFW001319	1141.61	0.0984004	0.198625	0.495408	0.620312	0.998771	PEX13
RBFW001320	298.876	-0.698695	0.567112	-1.23202	0.217941	0.998771	KIAA1841
RBFW001321	1541.7	0.321071	0.303073	1.05939	0.289424	0.998771	Fat4
RBFW001322	26.3557	0.454193	0.579152	0.784237	0.432901	0.998771	unknown
RBFW001323	3352.71	-0.345715	0.221654	-1.55971	0.11883	0.998771	USP34
RBFW001324	3.61014	-1.42595	1.1964	-1.19187	0.233313	0.998771	unknown
RBFW001325	6159.93	0.0115317	0.17336	0.0665191	0.946965	0.998771	Xpo1
RBFW001326	7808.67	0.182053	0.262915	0.692439	0.488662	0.998771	Cct4
RBFW001327	0						unknown
RBFW001328	184.703	0.226201	0.59224	0.381941	0.702505	0.998771	LRRN4
RBFW001329	618.817	0.159583	0.378359	0.421775	0.673189	0.998771	FERMT1
RBFW001330	2459.15	-0.449556	0.554974	-0.810048	0.417912	0.998771	BMP2
RBFW001331	15.1356	-0.179825	0.810842	-0.221776	0.824488	0.998771	unknown
RBFW001332	22.0476	-0.0406718	1.01235	-0.0401757	0.967953	0.998771	HAO1
RBFW001333	1649.38	-0.0153356	0.325409	-0.0471273	0.962412	0.998771	Tmx4
RBFW001334	0						unknown
RBFW001335	13.101	-0.249986	0.960587	-0.260243	0.794676	0.998771	Plcb1
RBFW001336	396.93	0.0168231	0.524399	0.0320807	0.974408	0.998771	PLCB1
RBFW001337	0.134232	0.990323	4.08047	0.242698	0.808239		unknown
RBFW001338	0.815466	1.90854	3.16771	0.602499	0.546842		unknown
RBFW001339	0.152682	-0.933231	4.08047	-0.228707	0.819097		unknown
RBFW001340	337.44	0.151454	0.539627	0.280664	0.778968	0.998771	PLCB4
RBFW001341	281.706	-0.732646	0.911426	-0.803846	0.421486	0.998771	LAMP5
RBFW001342	462.346	-0.612642	0.716482	-0.85507	0.392512	0.998771	Pak5
RBFW001343	2795.58	-0.454236	0.344577	-1.31824	0.187423	0.998771	unknown
RBFW001344	7.22946	-0.86731	1.15386	-0.751662	0.452254	0.998771	unknown
RBFW001345	5024.34	-0.813615	0.635885	-1.2795	0.200721	0.998771	Bdh1
RBFW001346	60.2507	0.162733	0.625994	0.259959	0.794896	0.998771	Ankef1
RBFW001347	1.00392	0.230183	3.10411	0.0741542	0.940888		Ttll3
RBFW001348	117.326	-1.62585	0.784386	-2.07277	0.0381933	0.728483	Snap25
RBFW001349	829.819	-0.253758	0.234735	-1.08104	0.279679	0.998771	MKKS
RBFW001350	1.9012	1.50595	1.77936	0.846345	0.39736		ADAM22
RBFW001351	563.695	0.0273808	0.372059	0.0735925	0.941335	0.998771	DBF4
RBFW001352	125.672	0.212859	0.314148	0.677575	0.498041	0.998771	Slc25a40
RBFW001353	217.329	0.0937928	0.4938	0.189941	0.849355	0.998771	RUNDC3B
RBFW001354	713.66	-0.339347	0.465292	-0.72932	0.465806	0.998771	ABCB1
RBFW001355	0.466992	-2.34579	3.99893	-0.586604	0.55747		ABCB1
RBFW001356	0.152682	-0.933231	4.08047	-0.228707	0.819097		unknown
RBFW001357	7980.71	0.437086	0.282097	1.54942	0.121281	0.998771	CROT
RBFW001358	1482.09	0.860327	0.482758	1.78211	0.0747314	0.885802	SAST
RBFW001359	33.4996	0.449189	0.890198	0.504595	0.613843	0.998771	DBI
RBFW001360	450.846	0.00974332	0.335696	0.0290243	0.976845	0.998771	RPP38
RBFW001361	1497.99	-0.187254	0.397813	-0.470707	0.63785	0.998771	Nmt2
RBFW001362	839.144	-0.0948445	0.354934	-0.267217	0.789302	0.998771	FAM171A1
RBFW001363	158.147	0.718866	0.739265	0.972407	0.330848	0.998771	ITGA8
RBFW001364	1447.53	0.0951702	0.187605	0.507291	0.611951	0.998771	MINDY3
RBFW001365	102.672	-0.557795	0.411167	-1.35662	0.174903	0.998771	Pter
RBFW001366	6.76803	-1.12122	1.44367	-0.776646	0.437367	0.998771	unknown
RBFW001367	5.07901	-0.844236	1.34284	-0.628697	0.529547	0.998771	C1ql3
RBFW001368	110.737	0.239347	0.374918	0.6384	0.523213	0.998771	unknown
RBFW001369	1160.49	0.417196	0.396074	1.05333	0.29219	0.998771	RSU1
RBFW001370	86.3918	0.0261762	0.766396	0.0341549	0.972754	0.998771	Cubn
RBFW001371	181.779	-0.0678848	0.455817	-0.14893	0.881609	0.998771	TRDMT1
RBFW001372	11997.4	-0.138352	0.491067	-0.281737	0.778145	0.998771	VIM
RBFW001373	358.896	0.458723	0.817753	0.560955	0.574828	0.998771	ST8SIA6
RBFW001374	182.87	-0.228364	0.556983	-0.410001	0.681805	0.998771	Hacd1
RBFW001375	1113.16	0.480746	0.586358	0.819886	0.412281	0.998771	STAM
RBFW001376	1394.42	0.574219	1.0656	0.538868	0.589978	0.998771	MRC1
RBFW001377	123.53	-0.140176	1.02011	-0.137413	0.890705	0.998771	MRC1
RBFW001378	0.708058	0.417941	3.97967	0.105019	0.916361		SLC39A12
RBFW001379	0.715739	1.63222	3.98833	0.409251	0.682356		Cacnb2
RBFW001380	183.254	-0.243168	0.693708	-0.350533	0.725939	0.998771	CACNB2
RBFW001381	1205.08	-0.0265684	0.37445	-0.0709533	0.943435	0.998771	NSUN6
RBFW001382	1641.72	0.101216	0.222186	0.455545	0.648717	0.998771	Arl5b
RBFW001383	776.769	-0.24608	0.294281	-0.836207	0.403038	0.998771	Plxdc2
RBFW001384	82.5623	-0.177263	0.657231	-0.269712	0.787382	0.998771	Nebl
RBFW001384	82.5623	-0.177263	0.657231	-0.269712	0.787382	0.998771	NEBL
RBFW001385	1.34436	-0.523312	2.29072	-0.228448	0.819298		Nebl
RBFW001386	10.0599	0.401365	0.876502	0.457916	0.647012	0.998771	SKIDA1
RBFW001387	1794.65	0.0648642	0.291981	0.222152	0.824196	0.998771	MLLT10
RBFW001388	528.044	-0.00679913	0.200155	-0.0339694	0.972902	0.998771	Dnajc1
RBFW001389	0.340441	-1.87564	4.03386	-0.464975	0.64195		unknown
RBFW001390	1461.85	-0.0310775	0.245709	-0.126481	0.899351	0.998771	BMI1
RBFW001391	38.4681	-1.09231	0.675921	-1.61603	0.106088	0.971887	Spag6
RBFW001392	547.759	-0.0132859	0.368288	-0.0360749	0.971223	0.998771	PIP4K2A
RBFW001393	0.152682	-0.933231	4.08047	-0.228707	0.819097		ARMC3
RBFW001394	73.3306	0.332076	0.805782	0.412116	0.680254	0.998771	Msrb2
RBFW001395	0.152682	-0.933231	4.08047	-0.228707	0.819097		Ptf1a
RBFW001396	669.892	-1.47275	0.600149	-2.45397	0.0141288	0.474977	Otud1
RBFW001397	2.81436	0.692272	2.14476	0.322774	0.746867	0.998771	unknown
RBFW001398	10.8016	-0.653546	0.836775	-0.781029	0.434786	0.998771	unknown
RBFW001399	5903.87	-0.0633055	0.300965	-0.210342	0.833401	0.998771	KIAA1217
RBFW001400	2414.14	-0.0600973	0.259786	-0.231334	0.817056	0.998771	ARHGAP21
RBFW001401	401.447	-0.0602599	0.451208	-0.133552	0.893756	0.998771	PRTFDC1
RBFW001402	31.8365	-1.26432	0.627536	-2.01474	0.0439324	0.760244	Enkur
RBFW001403	44.512	0.535803	0.594513	0.901247	0.367457	0.998771	THNSL1
RBFW001404	0						unknown
RBFW001405	240.35	-4.11708	0.864396	-4.76296	1.90775e-06	0.000872496	Gpr158
RBFW001405	240.35	-4.11708	0.864396	-4.76296	1.90775e-06	0.000872496	GPR158
RBFW001406	0						unknown
RBFW001407	222.344	-0.638699	1.96997	-0.324218	0.745773	0.998771	MYO3A
RBFW001408	20.3377	-0.645216	1.38177	-0.466951	0.640535	0.998771	Gad2
RBFW001409	16.6205	-1.08105	1.52456	-0.709086	0.478271	0.998771	unknown
RBFW001410	173.508	1.12461	0.89838	1.25182			APBB1IP
RBFW001411	109.722	0.942916	0.476087	1.98056	0.047641	0.771718	XAC2392
RBFW001412	329.938	0.476599	0.260268	1.83118	0.067073	0.875724	PDSS1
RBFW001413	5479.01	-0.118275	0.230647	-0.512797	0.608093	0.998771	ABI1
RBFW001413	5479.01	-0.118275	0.230647	-0.512797	0.608093	0.998771	Abi1
RBFW001414	1594.55	-0.0907454	0.25204	-0.360043	0.718815	0.998771	ACBD5
RBFW001415	452.067	-0.233307	0.480624	-0.485425	0.627375	0.998771	MASTL
RBFW001416	4952.6	0.0256931	0.202894	0.126633	0.899231	0.998771	Yme1l1
RBFW001417	20.7515	1.14777	1.29748	0.884612	0.376366	0.998771	Ptchd3
RBFW001418	1142.56	-0.231347	0.201602	-1.14755	0.251156	0.998771	ERCC6L2
RBFW001419	0.465624	2.37025	4.00182	0.592294	0.553654		HSD17B3
RBFW001420	130.497	0.0628687	0.550894	0.114121	0.909142	0.998771	SLC35D2
RBFW001421	247.44	-0.142943	0.343779	-0.415798	0.677558	0.998771	Znf367
RBFW001422	233.288	0.056559	0.288973	0.195724	0.844826	0.998771	HABP4
RBFW001423	650.269	-0.451282	0.279057	-1.61717	0.105842	0.971887	CDC14B
RBFW001424	36.5098	0.0220106	0.48124	0.0457372	0.96352	0.998771	unknown
RBFW001425	38.8351	-2.05594	3.01563	-0.681761			FAM240B
RBFW001426	3.25079	-4.08828	3.2959	-1.24041	0.214823	0.998771	FAM240B
RBFW001427	0.152682	-0.933231	4.08047	-0.228707	0.819097		CFC1
RBFW001428	0.152682	-0.933231	4.08047	-0.228707	0.819097		LRRC2
RBFW001429	103.723	-2.77984	0.810487	-3.42984	0.000603931	0.0761191	CNTNAP4
RBFW001430	5909.84	0.231364	0.395277	0.585321	0.558332	0.998771	MFSD14B
RBFW001431	4504.76	0.0391959	0.238513	0.164334	0.869468	0.998771	SPINZ
RBFW001432	186.02	-0.594931	0.784794	-0.758073	0.448407	0.998771	Nxnl2
RBFW001433	3.4183	-1.45413	2.02169	-0.719266	0.471977	0.998771	unknown
RBFW001434	73.782	-0.181029	0.346944	-0.52178	0.601824	0.998771	unknown
RBFW001435	750.615	-0.0883085	0.220149	-0.401131	0.688324	0.998771	S1PR3
RBFW001436	3.19943	-0.377243	1.60089	-0.235645	0.813708	0.998771	Shc3
RBFW001437	520.028	0.205273	0.559463	0.366911	0.713685	0.998771	CKS2
RBFW001438	4505.64	0.0395951	0.275459	0.143743	0.885704	0.998771	Secisbp2
RBFW001439	41.0901	0.616035	0.600129	1.0265	0.304654	0.998771	unknown
RBFW001440	2183.16	-0.139521	0.573003	-0.243491	0.807625	0.998771	unknown
RBFW001441	1424.53	-0.0733042	0.267246	-0.274294	0.783859	0.998771	GADD45G
RBFW001442	13.0917	-2.94031	1.15259	-2.55104	0.0107402	0.418294	Diras2
RBFW001443	102.709	1.32005	1.26185	1.04613			SYK
RBFW001444	1.60313	0.115737	2.28708	0.0506049	0.95964		unknown
RBFW001445	347.488	-0.0436529	0.281909	-0.154847	0.876942	0.998771	AUH
RBFW001446	0						ICP0
RBFW001447	2615.95	0.231274	0.584129	0.39593	0.692157	0.998771	NFIL3
RBFW001448	0.998314	2.21913	2.40759	0.921722	0.356674		unknown
RBFW001449	224.41	0.18121	0.670472	0.270273	0.78695	0.998771	ROR2
RBFW001450	5036.55	0.0872116	0.244629	0.356506	0.721462	0.998771	Sptlc1
RBFW001451	2348.21	0.426931	0.39102	1.09184	0.274903	0.998771	CDC42SE2
RBFW001452	202.411	0.0478836	0.390786	0.122532	0.902478	0.998771	LYRM7
RBFW001453	1323.88	0.191064	0.290999	0.656579	0.511452	0.998771	HINT1
RBFW001454	6.81172	-0.564047	1.2728	-0.443153	0.657655	0.998771	unknown
RBFW001455	101.883	-0.75925	0.659345	-1.15152	0.249518	0.998771	CHSY3
RBFW001456	0.877368	0.705395	3.2419	0.217587	0.827751		MINAR2
RBFW001457	929.453	-0.234473	0.433206	-0.541251	0.588335	0.998771	ADAMTS19
RBFW001458	1979.07	0.171001	0.353032	0.484379	0.628117	0.998771	ISOC1
RBFW001459	2398.9	-0.589144	0.289067	-2.03809	0.0415413	0.747136	SLC27A6
RBFW001460	2878.42	-0.555671	0.203243	-2.73402	0.0062566	0.319966	SLC44A1
RBFW001461	6714.35	-0.422952	0.407217	-1.03864	0.298971	0.998771	ABCA1
RBFW001462	843	-0.429646	0.297611	-1.44365	0.148838	0.998771	NIPSNAP3A
RBFW001463	0						unknown
RBFW001464	1207.53	-1.41794	0.468579	-3.02605	0.00247773	0.197318	PSD3
RBFW001465	436.44	-1.30653	0.434568	-3.00651	0.00264265	0.206346	unknown
RBFW001466	151.293	-0.935101	0.39582	-2.36244	0.0181552	0.537486	unknown
RBFW001467	571.212	-1.02639	0.38525	-2.66422	0.00771682	0.356501	unknown
RBFW001468	582.442	-0.723904	0.387092	-1.87011	0.0614689	0.85189	unknown
RBFW001469	398.219	-0.490647	0.590637	-0.830707	0.406139	0.998771	unknown
RBFW001470	2487.08	-0.136512	0.622075	-0.219447	0.826302	0.998771	LPL
RBFW001471	115.052	1.52279	0.605253	2.51596	0.0118709	0.439027	SULT4A1
RBFW001472	3540.42	1.4393	0.74624	1.92873	0.0537644	0.81844	Pnpla2
RBFW001473	3044.71	0.00847174	0.29678	0.0285456	0.977227	0.998771	SAMM50
RBFW001474	3520.72	-0.286831	0.362876	-0.790438	0.429272	0.998771	Parvb
RBFW001474	3520.72	-0.286831	0.362876	-0.790438	0.429272	0.998771	PARVB
RBFW001475	43.1118	1.1709	1.36779	0.856055	0.391967	0.998771	Parvg
RBFW001476	22.8635	0.176187	0.674541	0.261195	0.793942	0.998771	SHISAL1
RBFW001477	2526.73	0.0811953	0.32041	0.253411	0.799951	0.998771	NDUFA9
RBFW001478	0						unknown
RBFW001479	27.0702	-3.08393	0.775546	-3.97646	6.99489e-05	0.0164085	Kcna6
RBFW001480	10.4832	0.0172897	1.16108	0.014891	0.988119	0.998771	KCNA1
RBFW001481	1.09181	-0.714485	3.05636	-0.233769	0.815164		unknown
RBFW001482	86.9888	-2.5227	0.680343	-3.70798	0.000208919	0.0359588	ELOVL4
RBFW001483	73.0795	-0.476715	0.661591	-0.720558	0.471182	0.998771	KCNA5
RBFW001484	0						unknown
RBFW001485	43.8171	-0.0277231	0.842536	-0.0329044	0.973751	0.998771	NTF3
RBFW001486	7.31465	-0.242141	1.29543	-0.18692	0.851724	0.998771	Ano2
RBFW001487	1462.17	0.509328	0.845326	0.602523	0.546826	0.998771	VWF
RBFW001488	115.334	0.538409	1.03291	0.521256			Vwf
RBFW001489	394.128	0.443327	1.21809	0.363951			Vwf
RBFW001490	11710.3	-0.188617	0.394476	-0.478146	0.632547	0.998771	Cd9
RBFW001491	31.3851	0.985986	0.654781	1.50583	0.132112	0.998771	Nobox
RBFW001492	5219.89	-0.179906	0.152357	-1.18082	0.237675	0.998771	ARHGEF5
RBFW001493	5.80854	-0.867498	1.02628	-0.845286	0.397951	0.998771	unknown
RBFW001494	0.134232	0.990323	4.08047	0.242698	0.808239		unknown
RBFW001495	802.209	0.147628	0.277429	0.532128	0.594637	0.998771	far1
RBFW001496	404.362	0.10199	0.616886	0.16533	0.868684	0.998771	CCDC91
RBFW001497	246.386	0.739556	0.303107	2.43991	0.0146907	0.480121	PTHLH
RBFW001498	349.956	-0.215369	0.57501	-0.374549	0.707996	0.998771	Klhl42
RBFW001499	13.4127	0.309573	0.918016	0.33722	0.735951	0.998771	unknown
RBFW001500	1.20059	-2.47528	2.33012	-1.0623	0.288101		MANSC4
RBFW001501	89.6328	-0.0961233	0.738491	-0.130162	0.896438	0.998771	LARGE1
RBFW001502	0						Isx
RBFW001503	8.56421	0.123528	1.19105	0.103713	0.917397	0.998771	unknown
RBFW001504	4.70224	-0.155983	1.45162	-0.107454	0.914429	0.998771	CFAP54
RBFW001505	24.9538	-1.7186	1.00987	-1.7018	0.0887922	0.936878	CFAP54
RBFW001506	9.9228	-2.75602	1.18256	-2.33057	0.0197763	0.553069	Cfap54
RBFW001507	32.7152	-1.83751	0.749483	-2.4517	0.0142183	0.475006	CFAP54
RBFW001508	72.2616	-0.51344	0.628533	-0.816887	0.413993	0.998771	CFAP54
RBFW001509	1597.85	0.0823234	0.277636	0.296516	0.766836	0.998771	NEDD1
RBFW001510	0.838763	-0.465148	3.94701	-0.117848	0.906188		unknown
RBFW001511	3617.35	-0.152654	0.433327	-0.352283	0.724626	0.998771	Tmpo
RBFW001512	6120.87	0.0388341	0.249295	0.155776	0.87621	0.998771	Slc25a3
RBFW001513	455.447	-0.132666	0.191114	-0.694171	0.487575	0.998771	IKBIP
RBFW001514	370.761	0.138456	0.383238	0.36128	0.71789	0.998771	APAF1
RBFW001515	41.2168	-0.704741	0.682606	-1.03243	0.301872	0.998771	ANKS1B
RBFW001515	41.2168	-0.704741	0.682606	-1.03243	0.301872	0.998771	Anks1b
RBFW001516	2.36615	-0.817595	2.07822	-0.39341	0.694016	0.998771	ANKS1B
RBFW001517	2937.35	-0.0730612	0.282465	-0.258655	0.795901	0.998771	UHRF1BP1L
RBFW001518	812.341	-0.18218	0.423791	-0.429882	0.667281	0.998771	ACTR6
RBFW001519	132.852	-0.130937	0.632448	-0.207032	0.835985	0.998771	Depdc7
RBFW001520	3404.46	-0.172636	0.178285	-0.968314	0.332888	0.998771	SCYL2
RBFW001521	2.789	2.27619	1.53878	1.47921	0.139083	0.998771	SLC17A8
RBFW001522	0.394321	2.09554	4.02142	0.521095	0.602301		NR1H4
RBFW001523	2582.62	-0.524669	0.601481	-0.872295	0.383047	0.998771	GAS2L3
RBFW001524	25.5967	1.07724	1.13109	0.952389	0.340899	0.998771	ANO4
RBFW001524	25.5967	1.07724	1.13109	0.952389	0.340899	0.998771	Ano4
RBFW001525	362.806	1.00805	1.24622	0.808885			Slc5a8
RBFW001526	1457.91	-0.235645	0.190209	-1.23888	0.215391	0.998771	UTP20
RBFW001527	1969.89	0.0342639	0.212996	0.160866	0.872199	0.998771	Arl1
RBFW001528	2522.33	-0.0467178	0.260828	-0.179113	0.857849	0.998771	NUP205
RBFW001529	888.868	0.0703661	0.212204	0.331596	0.740194	0.998771	CNOT4
RBFW001530	120.597	-0.0314557	0.330876	-0.0950681	0.924261	0.998771	unknown
RBFW001531	0						unknown
RBFW001532	2.16089	-0.134429	1.53112	-0.087798	0.930037	0.998771	Slc23a1
RBFW001533	2.18878	-0.0564724	2.05791	-0.0274416	0.978107	0.998771	STRA8
RBFW001534	1325.72	0.0474153	0.328313	0.144421	0.885168	0.998771	WDR91
RBFW001535	227.286	1.18066	0.311162	3.79436	0.000148027	0.0272353	CYREN
RBFW001536	440.944	5.91009	2.61959	2.25611			TMEM140
RBFW001537	17.8562	-0.481236	1.3373	-0.359856	0.718954	0.998771	Pde6h
RBFW001538	0						unknown
RBFW001539	1352.46	1.03925	0.552589	1.88069	0.0600142	0.842674	ARHGDIB
RBFW001540	3.86356	0.710188	1.35087	0.525725	0.59908	0.998771	ERP27
RBFW001541	356.055	-1.92477	1.12702	-1.70784	0.0876668	0.933654	MGP
RBFW001542	2.74306	-0.851834	1.66498	-0.511617	0.608919	0.998771	mgp
RBFW001543	0						ART4
RBFW001544	7.71486	-2.38062	1.61244	-1.47641	0.139834	0.998771	SMCO3
RBFW001545	3011.17	0.273619	0.217466	1.25822	0.208314	0.998771	Wbp11
RBFW001546	106.553	0.506859	0.375627	1.34937	0.17722	0.998771	H1
RBFW001547	59.8372	0.337574	0.551622	0.611967	0.54056	0.998771	H2B-I
RBFW001548	35.462	0.734292	0.828264	0.886544	0.375325	0.998771	TGas006m08.1
RBFW001549	13.9722	1.1911	0.786774	1.5139	0.130051	0.998771	H3
RBFW001550	187.435	0.498748	0.542436	0.919459	0.357855	0.998771	H2B-VIII
RBFW001551	304.672	0.347904	0.503474	0.691008	0.489561	0.998771	H2A4
RBFW001552	0						unknown
RBFW001553	6.70486	0.177256	1.60765	0.110258	0.912205	0.998771	MAST4
RBFW001554	21.3082	3.03371	1.44201	2.1038	0.0353958	0.708226	IL6ST
RBFW001555	3576.69	0.000564199	0.205578	0.00274446	0.99781	0.999902	SRSF11
RBFW001555	3576.69	0.000564199	0.205578	0.00274446	0.99781	0.999902	SREK1
RBFW001556	3207.44	-0.0945321	0.302819	-0.312173	0.754909	0.998771	ERBIN
RBFW001557	7.58888	0.0683786	1.3875	0.0492819	0.960695	0.998771	unknown
RBFW001558	392.184	-0.19707	0.588267	-0.335001	0.737624	0.998771	NLN
RBFW001559	201.787	-0.10379	0.260677	-0.398157	0.690514	0.998771	Sgtb
RBFW001560	718.715	-0.21264	0.285765	-0.744107	0.456812	0.998771	trappc13
RBFW001561	1312.69	-0.117587	0.2207	-0.53279	0.594179	0.998771	Trim23
RBFW001562	1452.77	0.268436	0.284829	0.942448	0.345963	0.998771	PPWD1
RBFW001563	1029.18	0.166902	0.173054	0.96445	0.33482	0.998771	CENPK
RBFW001564	6.17477	1.30527	1.03821	1.25723	0.20867	0.998771	unknown
RBFW001565	51.3509	-0.128149	0.682104	-0.187872	0.850977	0.998771	ADAMTS6
RBFW001566	935.373	-0.061511	0.317369	-0.193815	0.84632	0.998771	CWC27
RBFW001567	1559.69	-0.140568	0.239514	-0.586888	0.557279	0.998771	srek1ip1
RBFW001568	503.033	-0.144075	0.369654	-0.389757	0.696716	0.998771	RGS7BP
RBFW001569	41.0697	0.0991423	0.539928	0.183621	0.85431	0.998771	RNF180
RBFW001570	5.93355	-0.507068	1.16386	-0.435678	0.663071	0.998771	HTR1A
RBFW001571	0						unknown
RBFW001572	26.9201	-0.648016	0.523818	-1.2371	0.216049	0.998771	unknown
RBFW001573	1670.43	-0.0743419	0.259384	-0.28661	0.774411	0.998771	IPO11
RBFW001574	561.398	0.161976	0.350679	0.461892	0.644159	0.998771	DIMT1
RBFW001574	561.398	0.161976	0.350679	0.461892	0.644159	0.998771	Dimt1
RBFW001575	1360.39	-0.093631	0.193775	-0.483195	0.628958	0.998771	KIF2A
RBFW001576	1248.87	0.344085	0.311015	1.10633	0.268583	0.998771	ZSWIM6
RBFW001577	18.699	-0.314863	0.826492	-0.380964	0.70323	0.998771	Zswim6
RBFW001578	1671.85	0.459315	0.261836	1.75421	0.0793949	0.909415	smim15
RBFW001579	495.807	-0.283991	0.522987	-0.543018	0.587117	0.998771	NDUFAF2
RBFW001580	763.862	-0.227996	0.292999	-0.778147	0.436482	0.998771	ERCC8
RBFW001580	763.862	-0.227996	0.292999	-0.778147	0.436482	0.998771	Ercc8
RBFW001581	5966.93	-0.407636	0.369434	-1.10341	0.269851	0.998771	ELOVL7
RBFW001582	304.394	0.236407	0.258845	0.913315	0.361077	0.998771	DEPDC1B
RBFW001583	0.977298	-3.40462	2.87264	-1.18519	0.235943		Pde4d
RBFW001584	0.178813	-0.933231	4.08047	-0.228707	0.819097		Pde4d
RBFW001585	1.62371	-1.97306	1.93575	-1.01927	0.308073		unknown
RBFW001586	1.52226	0.461223	2.94991	0.156351	0.875756		unknown
RBFW001587	56.4728	-0.978777	0.778251	-1.25766	0.208514	0.998771	PDE4D
RBFW001588	26.5536	-0.187921	0.955387	-0.196696	0.844065	0.998771	RAB3C
RBFW001589	5944.39	-0.742091	0.267941	-2.7696	0.00561249	0.310862	Plk2
RBFW001590	4.04644	-0.537176	1.11873	-0.480164	0.63111	0.998771	unknown
RBFW001591	1482.57	-0.00849569	0.380898	-0.0223044	0.982205	0.998771	Gpbp1
RBFW001592	2244.79	0.126918	0.243468	0.521292	0.602163	0.998771	MIER3
RBFW001593	161.145	1.09116	0.540131	2.02017	0.0433657	0.758649	SETD9
RBFW001594	4934.97	-0.0255646	0.351319	-0.0727674	0.941991	0.998771	MAP3K1
RBFW001595	125.715	-0.112405	0.456329	-0.246324	0.805431	0.998771	unknown
RBFW001596	0.29586	0.0285499	4.08047	0.00699672	0.994417		unknown
RBFW001597	10.338	1.78005	1.24547	1.42922	0.15294	0.998771	ANKRD55
RBFW001598	1147.12	-0.0837319	0.582907	-0.143645	0.885781	0.998771	IL6ST
RBFW001599	109.03	1.00925	0.670691	1.50479	0.132379	0.998771	IL31RA
RBFW001600	30.433	0.0316701	0.783159	0.040439	0.967743	0.998771	DDX4
RBFW001601	773.556	-0.0883583	0.262262	-0.336908	0.736186	0.998771	SLC38A9
RBFW001602	2947.84	0.812644	0.619124	1.31257	0.189328	0.998771	PLPP1
RBFW001603	2538.24	-0.115335	0.265425	-0.434531	0.663903	0.998771	Mtrex
RBFW001604	5240.05	-0.354338	0.280088	-1.2651	0.205836	0.998771	DHX29
RBFW001605	16.4062	1.14666	0.841639	1.36242	0.173067	0.998771	CCNO
RBFW001606	1.34459	2.7361	3.87005	0.706993	0.479571		MCIDAS
RBFW001607	311.774	0.475154	0.432939	1.09751	0.272419	0.998771	gpx8-b
RBFW001608	0						CDC20B
RBFW001609	8.15472	1.20362	1.3416	0.897157	0.369635	0.998771	GZMA
RBFW001610	1.04083	-0.742594	3.91315	-0.189769	0.84949		GZMA
RBFW001611	55.1229	1.06002	1.06541	0.99494	0.319765	0.998771	Esm1
RBFW001612	152.736	-0.238049	0.479384	-0.496573	0.61949	0.998771	CSPG4
RBFW001613	1710.94	0.103788	0.36838	0.281742	0.778141	0.998771	Snx18
RBFW001614	4.09436	0.107846	1.55106	0.0695304	0.944567	0.998771	HSPB3
RBFW001615	267.433	-0.156346	0.404995	-0.386045	0.699464	0.998771	Arl15
RBFW001616	1350.87	0.11238	0.344636	0.326084	0.744361	0.998771	NDUFS4
RBFW001617	4708.36	-1.6637	0.616843	-2.69713	0.00699409	0.344475	FST
RBFW001618	26.0342	-0.196864	0.534844	-0.368076	0.712816	0.998771	EEA1
RBFW001619	1393.7	-0.162937	0.17228	-0.94577	0.344266	0.998771	NUDT4B
RBFW001620	3953.48	0.129434	0.201141	0.643497	0.519901	0.998771	UBE2N
RBFW001621	1527.2	0.0358296	0.294426	0.121693	0.903142	0.998771	MRPL42
RBFW001622	125.77	0.341372	0.39989	0.853665	0.393291	0.998771	unknown
RBFW001623	64.851	-0.760247	0.57351	-1.3256	0.184971	0.998771	unknown
RBFW001624	959.664	-0.0257893	0.335525	-0.0768625	0.938733	0.998771	Socs2
RBFW001625	98.0435	0.12048	0.328615	0.366628	0.713896	0.998771	Cradd
RBFW001626	1124.55	-0.204844	0.536099	-0.382101	0.702386	0.998771	PLXNC1
RBFW001627	246.351	-0.143705	0.431433	-0.333088	0.739068	0.998771	CEP83
RBFW001628	662.871	-0.480965	0.321865	-1.49431	0.135095	0.998771	TMCC3
RBFW001629	0.305363	-1.73989	4.04618	-0.430008	0.66719		unknown
RBFW001630	2628.63	0.0942325	0.223912	0.420846	0.673867	0.998771	Ndufa12
RBFW001630	2628.63	0.0942325	0.223912	0.420846	0.673867	0.998771	NDUFA12
RBFW001631	771.266	-0.0663536	0.201064	-0.330011	0.741391	0.998771	nr2c1-a
RBFW001632	1942.8	-0.268029	0.258928	-1.03515	0.3006	0.998771	FGD6
RBFW001633	698.502	-0.406839	0.269849	-1.50766	0.131642	0.998771	VEZT
RBFW001634	6878.05	-0.117712	0.357187	-0.329553	0.741738	0.998771	METAP2
RBFW001635	1008.85	0.378621	0.410836	0.921587	0.356744	0.998771	usp44-a
RBFW001636	0.19716	0.990323	4.08047	0.242698	0.808239		unknown
RBFW001637	0.402695	2.18637	4.01454	0.544614	0.586019		unknown
RBFW001638	283.402	0.467119	0.223104	2.09372	0.0362848	0.720609	Ntn4
RBFW001639	910.786	0.202598	0.35214	0.575334	0.565065	0.998771	snrpf
RBFW001640	2.70035	-0.900743	1.63191	-0.551955	0.580979	0.998771	AMDHD1
RBFW001641	3.6744	1.765	1.38579	1.27364	0.20279	0.998771	Hal
RBFW001642	1279.05	0.0105128	0.351106	0.0299418	0.976113	0.998771	LTA4H
RBFW001643	1247.75	0.264062	0.604806	0.436606	0.662397	0.998771	Elk3
RBFW001644	1037.2	-0.347306	0.175739	-1.97626	0.0481248	0.77733	CDK17
RBFW001645	1991.34	0.200963	0.288009	0.697766	0.485324	0.998771	HMGXB4
RBFW001646	4697.19	0.185569	0.174474	1.06359	0.287515	0.998771	TOM1
RBFW001647	6573.66	0.46834	0.449308	1.04236	0.297245	0.998771	HMOX1
RBFW001648	1018.77	0.278516	0.335574	0.829968	0.406557	0.998771	MCM5
RBFW001649	68.0341	0.0677148	0.539954	0.125408	0.9002	0.998771	unknown
RBFW001650	391.787	-0.010467	0.419762	-0.0249355	0.980106	0.998771	RASD2
RBFW001651	2.97747	-3.96438	2.58454	-1.53388	0.125059	0.998771	MB
RBFW001652	512.005	0.271637	0.207179	1.31113	0.189815	0.998771	unknown
RBFW001653	596.741	-0.0114249	0.447457	-0.0255329	0.97963	0.998771	Rbfox2
RBFW001654	17295.4	0.130228	0.463275	0.281102	0.778632	0.998771	MYH9
RBFW001655	7.56486	0.0464129	1.03567	0.0448143	0.964255	0.998771	unknown
RBFW001656	2826.77	0.193121	0.166441	1.1603	0.245928	0.998771	Txn2
RBFW001657	264.27	0.395381	0.442129	0.894267	0.371179	0.998771	FOXRED2
RBFW001658	9705	0.0317087	0.377197	0.0840639	0.933006	0.998771	EIF3D
RBFW001659	3.24151	-0.10968	1.37873	-0.0795518	0.936594	0.998771	CACNG2
RBFW001660	517.361	0.0397264	0.309475	0.128367	0.897859	0.998771	Ift27
RBFW001660	517.361	0.0397264	0.309475	0.128367	0.897859	0.998771	IFT27
RBFW001661	17.9122	1.7714	1.44527	1.22565			PRVM
RBFW001662	36.6753	2.96594	1.42259	2.08488			Ncf4
RBFW001663	1282.94	2.33149	1.59038	1.466			CSF2RB
RBFW001664	16.8783	1.79445	0.954895	1.87921	0.0602159	0.844024	unknown
RBFW001665	1256.19	0.258036	0.307999	0.837782	0.402153	0.998771	TST
RBFW001666	831.197	0.166339	0.22352	0.744177	0.45677	0.998771	MPST
RBFW001667	112.267	0.0870296	0.296719	0.293307	0.769288	0.998771	KCTD17
RBFW001668	18.6743	1.01105	1.09571	0.92273	0.356148	0.998771	TMPRSS6
RBFW001669	20.11	1.48149	1.07842	1.37376	0.169517	0.998771	Il2rb
RBFW001670	879.522	0.218384	0.662056	0.329857	0.741508	0.998771	C1qtnf6
RBFW001671	6.63929	-4.40172	1.74451	-2.52318	0.0116299	0.437106	SSTR3
RBFW001672	228.948	1.0925	0.877556	1.24493	0.213157	0.998771	RAC2
RBFW001673	0.619673	-2.75276	3.97648	-0.69226	0.488774		unknown
RBFW001674	71.1631	1.67937	1.28777	1.3041			CYTH4
RBFW001675	64.2666	-1.5646	0.741297	-2.11063	0.0348042	0.704313	ELFN2
RBFW001676	383.827	0.780687	0.559323	1.39577	0.162783	0.998771	Mfng
RBFW001677	1091.69	0.331589	0.421401	0.786874	0.431355	0.998771	CARD10
RBFW001678	1882.51	-0.200681	0.208988	-0.960251	0.336929	0.998771	Cdc42ep1
RBFW001679	246.897	0.0139481	0.268158	0.0520144	0.958517	0.998771	unknown
RBFW001680	159.438	1.6748	0.747574	2.24031	0.0250709	0.617399	LGALS2
RBFW001681	3414.24	0.0487744	0.179726	0.271382	0.786097	0.998771	GGA1
RBFW001681	3414.24	0.0487744	0.179726	0.271382	0.786097	0.998771	Gga1
RBFW001682	577.64	0.204157	0.223058	0.915265	0.360053	0.998771	Sh3bp1
RBFW001683	26772.8	0.118814	0.648168	0.183307	0.854557	0.998771	CG-1B
RBFW001684	52.5277	0.154418	0.560291	0.275604	0.782852	0.998771	Uts2r
RBFW001685	449.597	-0.232333	0.292127	-0.795313	0.426432	0.998771	ADAP1
RBFW001686	449.051	0.0797917	0.239299	0.333439	0.738803	0.998771	NOL12
RBFW001687	1897.51	0.00448118	0.348972	0.0128411	0.989755	0.998771	TRIOBP
RBFW001688	221.119	-0.329504	0.830909	-0.396559	0.691693	0.998771	H5
RBFW001689	3876.39	0.231552	0.174926	1.32371	0.185598	0.998771	GCAT
RBFW001690	0						NOG
RBFW001691	71.6547	-0.539462	0.596548	-0.904305	0.365833	0.998771	GALR2
RBFW001692	411.937	-0.0624802	0.21691	-0.288046	0.773311	0.998771	ANKRD54
RBFW001693	7395.08	0.0321056	0.323159	0.0993494	0.920861	0.998771	EIF3L
RBFW001694	6505.26	-0.0260423	0.184834	-0.140896	0.887952	0.998771	MICALL1
RBFW001695	30.9886	0.383307	0.529096	0.724457	0.468785	0.998771	C22orf23
RBFW001696	1270.78	0.186623	0.238406	0.782795	0.433747	0.998771	Pick1
RBFW001697	943.874	-0.0953338	0.650577	-0.146537	0.883497	0.998771	SOX10
RBFW001698	2.3037	0.159258	2.67453	0.059546	0.952517	0.998771	SLC16A3
RBFW001699	20.671	1.02264	0.65079	1.57139	0.116092	0.995971	Baiap2l2
RBFW001699	20.671	1.02264	0.65079	1.57139	0.116092	0.995971	BAIAP2L2
RBFW001700	655.857	0.720358	0.568545	1.26702	0.205148	0.998771	Pla2g6
RBFW001701	3282	0.85383	0.469172	1.81987	0.0687795	0.879963	MAFF
RBFW001702	7521.92	-0.0788553	0.161768	-0.487458	0.625934	0.998771	TMEM184B
RBFW001703	812.786	0.339021	0.315204	1.07556	0.282123	0.998771	unknown
RBFW001704	2869.05	0.251845	0.275178	0.915207	0.360083	0.998771	CSNK1E
RBFW001705	3.1697	0.50599	1.71151	0.29564	0.767505	0.998771	KCNJ4
RBFW001706	0						entr1
RBFW001707	609.449	-0.0327424	0.46767	-0.0700118	0.944184	0.998771	KDELR3
RBFW001708	4156.47	-0.136785	0.289068	-0.473195	0.636074	0.998771	DDX17
RBFW001708	4156.47	-0.136785	0.289068	-0.473195	0.636074	0.998771	Ddx17
RBFW001709	32.5271	-1.27258	0.659488	-1.92965	0.0536498	0.817878	DMC1
RBFW001710	198.944	0.113674	0.323704	0.351166	0.725463	0.998771	Cby1
RBFW001711	1715.01	0.31108	0.230471	1.34975	0.177095	0.998771	TOMM22
RBFW001712	3834.57	0.114225	0.16454	0.69421	0.487551	0.998771	JOSD1
RBFW001713	1321.14	0.0182178	0.217133	0.0839016	0.933135	0.998771	Gtpbp1
RBFW001714	355.553	-0.301553	0.392979	-0.767351	0.442873	0.998771	unknown
RBFW001715	2374.48	-0.510922	0.213966	-2.38787	0.0169465	0.517991	Sun2
RBFW001716	5.72021	-0.605462	1.24258	-0.487261	0.626073	0.998771	FAM20C
RBFW001717	751.587	0.172083	0.254906	0.675084	0.499622	0.998771	DNAL4
RBFW001718	637.674	-1.34248	0.357641	-3.75372	0.000174227	0.0309873	NPTXR
RBFW001718	637.674	-1.34248	0.357641	-3.75372	0.000174227	0.0309873	Nptxr
RBFW001719	5223.77	-0.230258	0.198193	-1.16179	0.245322	0.998771	Cbx6
RBFW001720	162.341	-0.103492	0.37226	-0.278009	0.781005	0.998771	CBX7
RBFW001721	145.131	0.343528	0.713464	0.481494	0.630166	0.998771	Pdgfb
RBFW001722	31245.4	0.166995	0.311682	0.535787	0.592106	0.998771	RPL3
RBFW001723	9846.18	-0.127681	0.525303	-0.243062	0.807957	0.998771	SYNGR1
RBFW001724	1107.68	0.0905014	0.296511	0.305221	0.760198	0.998771	Tab1
RBFW001725	253.333	-0.50456	0.37184	-1.35693	0.174805	0.998771	Mgat3
RBFW001726	4816.28	-0.0955062	0.198809	-0.480391	0.630949	0.998771	mief1
RBFW001727	2.56244	-0.636206	1.57732	-0.403345	0.686695	0.998771	unknown
RBFW001728	18334.1	0.0671849	0.401987	0.167132	0.867266	0.998771	Atf4
RBFW001729	2473.39	0.231403	0.429236	0.539103	0.589816	0.998771	RPS19BP1
RBFW001730	2.73674	-0.998242	1.52742	-0.653546	0.513404	0.998771	Cacna1i
RBFW001731	0.698066	-2.91251	3.96923	-0.733773	0.463087		Cacna1i
RBFW001732	37.1746	-0.6329	0.640717	-0.987798	0.323251	0.998771	Cacna1i
RBFW001733	4.05499	-1.56306	1.32957	-1.17562	0.239749	0.998771	unknown
RBFW001734	0.592277	-1.35884	4.00053	-0.339666	0.734108		unknown
RBFW001735	69.5279	1.24723	0.764231	1.63201	0.102677	0.968386	GRAP2
RBFW001736	5252.82	-0.00118296	0.589068	-0.00200819	0.998398	0.999992	FAM83F
RBFW001737	2493.41	0.04309	0.251276	0.171485	0.863842	0.998771	TNRC6B
RBFW001737	2493.41	0.04309	0.251276	0.171485	0.863842	0.998771	Tnrc6b
RBFW001738	828.906	0.351311	0.461933	0.760524	0.446942	0.998771	ADSL
RBFW001739	3312.79	0.190001	0.344156	0.55208	0.580894	0.998771	sgsm3
RBFW001740	158.439	0.0547614	0.280585	0.195168	0.845261	0.998771	unknown
RBFW001741	179.247	-0.00868848	0.324718	-0.026757	0.978654	0.998771	unknown
RBFW001742	2.14154	-1.07042	1.52709	-0.700956	0.48333	0.998771	unknown
RBFW001743	203.081	-0.0534422	0.342959	-0.155827	0.87617	0.998771	unknown
RBFW001744	1379.37	-0.248429	0.385687	-0.644122	0.519496	0.998771	Mrtfa
RBFW001745	0.439595	-0.778107	4.04617	-0.192307	0.847502		unknown
RBFW001746	7927	0.117449	0.191427	0.613544	0.539517	0.998771	SLC25A17
RBFW001747	7878.87	0.105988	0.174128	0.608677	0.542738	0.998771	ST13
RBFW001748	1336.46	-0.24586	0.181398	-1.35537	0.175301	0.998771	XPNPEP3
RBFW001749	18.5192	-0.203778	0.655201	-0.311017	0.755788	0.998771	unknown
RBFW001750	1006.24	0.239263	0.316754	0.755358	0.450034	0.998771	Rbx1
RBFW001751	4302.85	-0.0410409	0.206838	-0.19842	0.842716	0.998771	Ep300
RBFW001752	437.144	-0.267943	0.333594	-0.8032	0.421859	0.998771	L3MBTL2
RBFW001753	39.646	0.521169	0.647478	0.804921	0.420865	0.998771	Chadl
RBFW001754	2271.74	0.233249	0.406618	0.573632	0.566217	0.998771	RANGAP1
RBFW001755	1624.52	0.422224	0.508237	0.830762	0.406108	0.998771	ZC3H7B
RBFW001756	264.157	0.660172	0.281345	2.34649	0.0189514	0.546585	unknown
RBFW001757	6553.09	-0.231127	0.232606	-0.993642	0.320397	0.998771	TEF
RBFW001758	1904.92	-0.161271	0.430136	-0.37493	0.707713	0.998771	TOB2
RBFW001759	195.471	-0.207547	0.630796	-0.329023	0.742138	0.998771	unknown
RBFW001760	1.20165	0.573823	2.4356	0.235599	0.813744		unknown
RBFW001761	1075.59	0.155683	0.236032	0.659586	0.509519	0.998771	Phf5a
RBFW001762	9815.72	-0.0534524	0.221241	-0.241602	0.809088	0.998771	Aco2
RBFW001763	378.974	0.168869	0.409347	0.412532	0.67995	0.998771	Polr3h
RBFW001763	378.974	0.168869	0.409347	0.412532	0.67995	0.998771	POLR3H
RBFW001764	108.443	-0.355617	0.893386	-0.398056	0.690589	0.998771	CSDC2
RBFW001765	0.19716	0.990323	4.08047	0.242698	0.808239		unknown
RBFW001766	338.597	0.381576	0.313147	1.21852	0.223026	0.998771	unknown
RBFW001767	519.155	0.344349	0.404787	0.850693	0.39494	0.998771	unknown
RBFW001768	408.915	0.287635	0.51472	0.558819	0.576285	0.998771	Pmm1
RBFW001769	4242.94	0.0954602	0.333264	0.286441	0.774541	0.998771	Desi1
RBFW001770	790.946	0.122073	0.224167	0.54456	0.586056	0.998771	XRCC6
RBFW001771	3311.18	0.103162	0.287157	0.359252	0.719407	0.998771	snu13
RBFW001772	73.3962	0.278424	0.432946	0.643091	0.520165	0.998771	Mei1
RBFW001773	1129.76	0.0859522	0.300807	0.285739	0.775078	0.998771	ccdc134
RBFW001774	1.04102	2.28215	2.46374	0.926294	0.354293		unknown
RBFW001775	8864.74	0.0422746	0.278722	0.151673	0.879445	0.998771	Srebf2
RBFW001776	48.1594	0.8036	0.370148	2.17102	0.0299296	0.661716	Shisa8
RBFW001777	0.161628	-0.933231	4.08047	-0.228707	0.819097		unknown
RBFW001778	321.233	0.285393	0.556198	0.513114	0.607871	0.998771	CENPM
RBFW001779	0						unknown
RBFW001780	2.70809	1.57438	2.06313	0.7631	0.445403	0.998771	2022-09-03
RBFW001781	7228.39	0.180325	0.246201	0.732432	0.463905	0.998771	WBP2
RBFW001782	1510.53	-0.266865	0.236063	-1.13048	0.258274	0.998771	NAGA
RBFW001783	1089.94	0.0423463	0.466412	0.0907916	0.927658	0.998771	Pheta2
RBFW001784	1560.66	0.533716	0.217137	2.45797	0.0139727	0.471858	SMDT1
RBFW001785	1060.79	-0.0194542	0.354751	-0.0548391	0.956267	0.998771	Ndufa6
RBFW001786	2759.53	0.0314714	0.278214	0.113119	0.909936	0.998771	Cyp2d3
RBFW001787	0.357625	-1.93819	4.02855	-0.481115	0.630435		unknown
RBFW001788	1787.64	-0.0958245	0.264394	-0.36243	0.717031	0.998771	TCF20
RBFW001789	168.866	1.12211	0.823561	1.3625	0.173039	0.998771	NFAM1
RBFW001790	127.679	0.632872	0.530413	1.19317	0.232803	0.998771	Socs1
RBFW001791	267.194	-0.127719	0.254852	-0.501149	0.616266	0.998771	SERHL2
RBFW001792	286.955	0.170913	0.410259	0.416597	0.676973	0.998771	Rrp7a
RBFW001793	1001.16	-0.0516758	0.177591	-0.290982	0.771065	0.998771	POLDIP3
RBFW001794	4.36553	0.242155	1.53837	0.15741	0.874922	0.998771	cygb2
RBFW001795	2980.81	0.254777	0.229614	1.10959	0.267175	0.998771	LUC7L2
RBFW001796	2578.55	-0.202362	0.285555	-0.708665	0.478533	0.998771	UBN2
RBFW001797	226.941	0.177771	0.236847	0.750574	0.452909	0.998771	Ttc26
RBFW001798	35.3543	-0.320137	0.545666	-0.586691	0.557412	0.998771	GUCY2C
RBFW001799	6207.27	0.0861625	0.283177	0.304271	0.760921	0.998771	PLB
RBFW001800	2.13972	-0.250625	1.74987	-0.143225	0.886112	0.998771	unknown
RBFW001801	1830.94	0.136905	0.264662	0.517282	0.604959	0.998771	ATF7IP
RBFW001802	0						tbce
RBFW001803	436.153	-0.122091	0.325457	-0.375137	0.707559	0.998771	B3GALNT2
RBFW001804	276.727	-0.273443	0.412784	-0.662436	0.507692	0.998771	GNG4
RBFW001805	6435.76	-1.0968	0.318104	-3.44795	0.000564868	0.0741134	LYST
RBFW001806	10790	0.414209	0.82404	0.502656			NID1
RBFW001807	1203.58	0.0138219	0.29295	0.0471818	0.962368	0.998771	GPR137B
RBFW001808	604.601	-0.350786	0.327369	-1.07153	0.283931	0.998771	Ero1b
RBFW001809	3128.13	-0.29919	0.382867	-0.781446	0.43454	0.998771	EDARADD
RBFW001810	5215.52	-0.0277819	0.440397	-0.0630837	0.9497	0.998771	LGALS8
RBFW001811	1498.78	-0.0323854	0.374487	-0.0864795	0.931085	0.998771	HEATR1
RBFW001812	1.22556	-3.72643	3.78448	-0.984661	0.324791		unknown
RBFW001813	0.323257	-1.81102	4.03958	-0.448318	0.653923		unknown
RBFW001814	691.456	0.208569	0.361465	0.57701	0.563932	0.998771	unknown
RBFW001815	902.243	-0.164758	0.32945	-0.500101	0.617004	0.998771	VEGFA
RBFW001816	1169.04	0.240392	0.236782	1.01525	0.309988	0.998771	MRPS18A
RBFW001817	0.616534	0.0253749	3.47038	0.00731185	0.994166		RSPH9
RBFW001818	0.458045	-2.32063	4.00053	-0.580079	0.561861		unknown
RBFW001819	3.72248	-2.94082	1.97138	-1.49176	0.135763	0.998771	PLD5
RBFW001820	0.178813	-0.933231	4.08047	-0.228707	0.819097		PLD5
RBFW001821	938.257	-0.147127	0.482526	-0.30491	0.760434	0.998771	Cep170
RBFW001821	938.257	-0.147127	0.482526	-0.30491	0.760434	0.998771	CEP170
RBFW001822	274.872	0.289134	0.342851	0.843323	0.399048	0.998771	Sdccag8
RBFW001823	0.402695	2.18637	4.01454	0.544614	0.586019		unknown
RBFW001824	143.03	0.442444	0.664175	0.666156	0.505311	0.998771	AKT3
RBFW001825	174.957	0.107858	0.278921	0.386698	0.69898	0.998771	ZBTB18
RBFW001826	1162.65	0.0680222	0.233971	0.29073	0.771258	0.998771	ADSS
RBFW001827	3055.55	0.177598	0.221074	0.80334	0.421778	0.998771	DESI2
RBFW001828	298.936	0.462394	0.436972	1.05818	0.289974	0.998771	Cox20
RBFW001829	7944.19	0.0479826	0.274596	0.174739	0.861285	0.998771	Hnrnpu
RBFW001829	7944.19	0.0479826	0.274596	0.174739	0.861285	0.998771	HNRNPU
RBFW001830	22.1805	-0.418613	1.16933	-0.357993	0.720348	0.998771	Efcab2
RBFW001831	12.1319	-0.065842	0.722025	-0.0911907	0.927341	0.998771	unknown
RBFW001832	2.39802	-0.586772	1.37688	-0.42616	0.669992	0.998771	KIF26B
RBFW001833	7.07277	0.916142	1.35058	0.678334	0.49756	0.998771	KIF26B
RBFW001834	78.6505	-0.620296	0.603366	-1.02806	0.303922	0.998771	KIF26B
RBFW001835	123.322	-0.505159	0.317662	-1.59024	0.111781	0.985015	Smyd3
RBFW001835	123.322	-0.505159	0.317662	-1.59024	0.111781	0.985015	SMYD3
RBFW001836	1661.86	0.0593689	0.473956	0.125262	0.900316	0.998771	TFB2M
RBFW001837	2380.68	-0.319844	0.336986	-0.949134	0.342553	0.998771	CNST
RBFW001838	10608.2	-0.90998	0.359037	-2.5345	0.0112607	0.432153	Sccpdh
RBFW001839	0.19716	0.990323	4.08047	0.242698	0.808239		unknown
RBFW001840	2618.12	-0.391644	0.363338	-1.0779	0.281077	0.998771	ahctf1
RBFW001841	1239.28	-1.13293	0.550265	-2.05888	0.0395058	0.734977	SRD5A2
RBFW001842	8105.1	0.0504276	0.274578	0.183655	0.854284	0.998771	MEMO1
RBFW001843	1137.58	-0.106006	0.421845	-0.251293	0.801588	0.998771	DPY30
RBFW001844	2478.79	-0.0967743	0.36884	-0.262375	0.793032	0.998771	SPAST
RBFW001845	602.211	0.0143413	0.266698	0.0537737	0.957115	0.998771	SLC30A6
RBFW001846	1682.43	-0.824165	0.459551	-1.79341	0.0729066	0.884821	QPCT
RBFW001847	986.23	0.231196	0.55518	0.416434	0.677092	0.998771	PRKD3
RBFW001848	415.897	0.0967067	0.356676	0.271133	0.786289	0.998771	Ndufaf7
RBFW001848	415.897	0.0967067	0.356676	0.271133	0.786289	0.998771	NDUFAF7
RBFW001849	1459.16	-0.0868362	0.270495	-0.321027	0.74819	0.998771	CEBPZ
RBFW001850	0.268463	1.63455	4.06077	0.402523	0.687299		SULT6B1
RBFW001851	0						unknown
RBFW001852	1056.51	-0.304959	0.301756	-1.01062	0.312201	0.998771	CRIM1
RBFW001853	1947.2	0.0604346	0.230586	0.262091	0.793251	0.998771	FEZ2
RBFW001853	1947.2	0.0604346	0.230586	0.262091	0.793251	0.998771	Fez2
RBFW001854	2.60506	2.80086	2.21642	1.26369	0.206342	0.998771	RRH
RBFW001855	33.9199	0.324151	1.10274	0.293951	0.768795	0.998771	VIT
RBFW001856	1130.01	-0.263896	0.291922	-0.903996	0.365997	0.998771	STRN
RBFW001857	2181.84	-0.263574	0.205001	-1.28572	0.198541	0.998771	HEATR5B
RBFW001858	722.326	-0.404156	0.42881	-0.942505	0.345934	0.998771	GPATCH11
RBFW001859	1185.7	4.48817	1.67515	2.67926			Eif2ak2
RBFW001860	545.182	0.441138	0.335988	1.31296	0.189197	0.998771	NANP
RBFW001861	183.17	-0.119555	0.802184	-0.149037	0.881524	0.998771	Cyp1b1
RBFW001862	11.5671	-0.849303	0.914563	-0.928644	0.353073	0.998771	unknown
RBFW001863	513.621	0.0577129	0.380492	0.15168	0.87944	0.998771	rmdn2
RBFW001864	7.72541	0.154044	1.26504	0.12177	0.903081	0.998771	ZNF804A
RBFW001865	0.579634	2.69399	3.98293	0.676384	0.498797		unknown
RBFW001866	306.876	0.124317	0.341371	0.364169	0.715731	0.998771	unknown
RBFW001867	1502.55	-0.107275	0.283276	-0.378696	0.704914	0.998771	Adarb1
RBFW001868	812.982	-0.00209921	0.326796	-0.00642362	0.994875	0.999665	FAM207A
RBFW001869	210.732	1.97603	1.2095	1.63375	0.102311	0.968386	ITGB2
RBFW001870	9.14527	1.36866	1.22723	1.11524	0.264746	0.998771	KMO
RBFW001871	1.12721	2.43522	3.06405	0.79477	0.426747		C21orf58
RBFW001872	1695.29	-0.305942	0.219434	-1.39423	0.163248	0.998771	PCNT
RBFW001873	2107.56	-0.0687359	0.194889	-0.352692	0.724319	0.998771	DIP2A
RBFW001873	2107.56	-0.0687359	0.194889	-0.352692	0.724319	0.998771	Dip2a
RBFW001874	2.59304	2.86977	1.93643	1.48199	0.138342	0.998771	unknown
RBFW001875	48.0119	-0.472823	0.857266	-0.551547	0.581259	0.998771	S100B
RBFW001876	767.482	0.412008	0.549745	0.749452	0.453585	0.998771	Lss
RBFW001877	36.9736	0.314832	0.800569	0.39326	0.694128	0.998771	unknown
RBFW001878	0.178813	-0.933231	4.08047	-0.228707	0.819097		Mroh7
RBFW001879	748.612	0.210334	0.321545	0.654133	0.513026	0.998771	NUP35
RBFW001880	665.703	-0.13869	0.530628	-0.261369	0.793808	0.998771	DUSP19
RBFW001881	5915.63	-0.13985	0.239462	-0.584015	0.55921	0.998771	NCKAP1
RBFW001882	547.866	0.601333	0.529465	1.13574	0.256066	0.998771	FRZB
RBFW001883	35.3588	-0.374977	0.545701	-0.687148	0.491989	0.998771	unknown
RBFW001884	832.407	-0.14953	0.400837	-0.373045	0.709115	0.998771	Map2
RBFW001884	832.407	-0.14953	0.400837	-0.373045	0.709115	0.998771	MAP2
RBFW001885	473.96	0.0351911	0.213138	0.165109	0.868858	0.998771	unknown
RBFW001886	18.9192	1.8037	1.39078	1.2969	0.194667	0.998771	UNC80
RBFW001887	136.19	0.399998	0.271877	1.47124	0.141226	0.998771	RPE
RBFW001888	6.63606	1.54836	1.24033	1.24834	0.211905	0.998771	unknown
RBFW001889	41.6798	0.0489368	0.911117	0.0537108	0.957166	0.998771	unknown
RBFW001890	5262.41	0.109561	0.354385	0.309158	0.757201	0.998771	ACADL
RBFW001890	5262.41	0.109561	0.354385	0.309158	0.757201	0.998771	KANSL1L
RBFW001891	0.979358	1.06366	2.54547	0.417864	0.676047		MLE1
RBFW001892	3465.86	-0.229868	0.298046	-0.77125	0.440559	0.998771	LANCL1
RBFW001893	5.79439	-1.26651	0.961367	-1.31741	0.187701	0.998771	Cps1
RBFW001894	2.42263	-2.24385	2.21096	-1.01487	0.310166	0.998771	ERBB4
RBFW001895	2.993	0.490219	1.77164	0.276704	0.782007	0.998771	ERBB4
RBFW001896	0.357625	-1.93819	4.02855	-0.481115	0.630435		unknown
RBFW001897	84.7828	0.388164	0.870763	0.445775	0.65576	0.998771	IKZF2
RBFW001898	3.81058	2.15294	1.97393	1.09069	0.27541	0.998771	SPAG16
RBFW001899	1.28838	-1.20195	3.8947	-0.308611	0.757617		Spag16
RBFW001900	9.03617	0.749907	1.69248	0.443081	0.657707	0.998771	unknown
RBFW001901	16.9789	-0.73235	0.894652	-0.818587	0.413022	0.998771	Vwc2l
RBFW001902	3.02621	-4.00277	2.04726	-1.95519	0.0505612	0.792686	unknown
RBFW001903	407.216	-0.304289	0.320827	-0.948451	0.3429	0.998771	BARD1
[truncated: 18,067 more rows]

## Sheet: Table S5 - back_UN_TI
Table S. Differentially expressed genes between control unornamented males (UN) and testosterone-implanted male (TI) for back feathers. Log2FoldChange values are provided along with the standard error of the log2FoldChange estimates (lfcSE) and Benjamini-Hochberg adjusted p-values (padj).
[truncated: 20,062 more rows]

[truncated: 6 more sheets: Table S6 - chest_UN_OR, Table S7 - chest_UN_TI, Table S8 - WGCNA, Table S9 - GO modules - human, Table S10 - GO modules- chicken, Table S11 - HPLC]
